# Supplementary material for: Computational Alanine Scanning and Structural Analysis of the SARS-CoV-2 Spike Protein/Angiotensin-Converting Enzyme 2 Complex
Source: ACS Nano. 2020 Aug 24;14(9):11821–30. doi: 10.1021/acsnano.0c04674 (PMC7448377; doi:10.1021/acsnano.0c04674)
Supplement: Supplementary file 1 — nn0c04674_si_001.pdb [file nn0c04674_si_001.pdb]

CRYST1  128.643  128.643  128.643 109.47 109.47 109.47               1
ATOM      1  N   SER     1      49.908  53.545  94.539  1.00  0.00           N  
ATOM      2  H1  SER     1      49.611  54.388  94.067  1.00  0.00           H  
ATOM      3  H2  SER     1      49.297  52.782  94.285  1.00  0.00           H  
ATOM      4  H3  SER     1      50.855  53.320  94.263  1.00  0.00           H  
ATOM      5  CA  SER     1      49.861  53.748  95.982  1.00  0.00           C  
ATOM      6  HA  SER     1      48.836  53.993  96.260  1.00  0.00           H  
ATOM      7  CB  SER     1      50.272  52.477  96.732  1.00  0.00           C  
ATOM      8  HB2 SER     1      50.519  51.684  96.025  1.00  0.00           H  
ATOM      9  HB3 SER     1      51.143  52.654  97.363  1.00  0.00           H  
ATOM     10  OG  SER     1      49.216  52.031  97.565  1.00  0.00           O  
ATOM     11  HG  SER     1      49.539  51.309  98.112  1.00  0.00           H  
ATOM     12  C   SER     1      50.753  54.916  96.386  1.00  0.00           C  
ATOM     13  O   SER     1      50.247  55.977  96.756  1.00  0.00           O  
ATOM     14  N   THR     2      52.074  54.729  96.312  1.00  0.00           N  
ATOM     15  H   THR     2      52.452  53.853  95.975  1.00  0.00           H  
ATOM     16  CA  THR     2      53.008  55.778  96.706  1.00  0.00           C  
ATOM     17  HA  THR     2      52.765  56.105  97.718  1.00  0.00           H  
ATOM     18  CB  THR     2      54.449  55.267  96.699  1.00  0.00           C  
ATOM     19  HB  THR     2      55.068  55.929  97.306  1.00  0.00           H  
ATOM     20  CG2 THR     2      54.525  53.857  97.250  1.00  0.00           C  
ATOM     21 HG21 THR     2      55.571  53.603  97.419  1.00  0.00           H  
ATOM     22 HG22 THR     2      54.004  53.802  98.207  1.00  0.00           H  
ATOM     23 HG23 THR     2      54.113  53.122  96.568  1.00  0.00           H  
ATOM     24  OG1 THR     2      54.942  55.271  95.354  1.00  0.00           O  
ATOM     25  HG1 THR     2      55.828  54.899  95.361  1.00  0.00           H  
ATOM     26  C   THR     2      52.903  56.973  95.762  1.00  0.00           C  
ATOM     27  O   THR     2      52.254  56.922  94.715  1.00  0.00           O  
ATOM     28  N   ILE     3      53.580  58.062  96.134  1.00  0.00           N  
ATOM     29  H   ILE     3      54.098  58.078  97.001  1.00  0.00           H  
ATOM     30  CA  ILE     3      53.603  59.243  95.277  1.00  0.00           C  
ATOM     31  HA  ILE     3      52.588  59.450  94.939  1.00  0.00           H  
ATOM     32  CB  ILE     3      54.101  60.457  96.078  1.00  0.00           C  
ATOM     33  HB  ILE     3      54.978  60.160  96.657  1.00  0.00           H  
ATOM     34  CG2 ILE     3      54.521  61.589  95.141  1.00  0.00           C  
ATOM     35 HG21 ILE     3      54.792  62.454  95.742  1.00  0.00           H  
ATOM     36 HG22 ILE     3      55.422  61.314  94.590  1.00  0.00           H  
ATOM     37 HG23 ILE     3      53.736  61.847  94.430  1.00  0.00           H  
ATOM     38  CG1 ILE     3      53.016  60.928  97.048  1.00  0.00           C  
ATOM     39 HG12 ILE     3      52.524  60.073  97.514  1.00  0.00           H  
ATOM     40 HG13 ILE     3      53.495  61.500  97.844  1.00  0.00           H  
ATOM     41  CD1 ILE     3      51.964  61.824  96.402  1.00  0.00           C  
ATOM     42 HD11 ILE     3      51.164  61.999  97.122  1.00  0.00           H  
ATOM     43 HD12 ILE     3      52.382  62.794  96.133  1.00  0.00           H  
ATOM     44 HD13 ILE     3      51.534  61.348  95.521  1.00  0.00           H  
ATOM     45  C   ILE     3      54.448  58.991  94.027  1.00  0.00           C  
ATOM     46  O   ILE     3      54.109  59.449  92.930  1.00  0.00           O  
ATOM     47  N   GLU     4      55.550  58.254  94.163  1.00  0.00           N  
ATOM     48  H   GLU     4      55.828  57.899  95.066  1.00  0.00           H  
ATOM     49  CA  GLU     4      56.370  57.963  92.994  1.00  0.00           C  
ATOM     50  HA  GLU     4      56.613  58.900  92.506  1.00  0.00           H  
ATOM     51  CB  GLU     4      57.670  57.279  93.415  1.00  0.00           C  
ATOM     52  HB2 GLU     4      58.224  57.977  94.044  1.00  0.00           H  
ATOM     53  HB3 GLU     4      57.435  56.400  94.016  1.00  0.00           H  
ATOM     54  CG  GLU     4      58.568  56.842  92.261  1.00  0.00           C  
ATOM     55  HG2 GLU     4      58.068  56.053  91.698  1.00  0.00           H  
ATOM     56  HG3 GLU     4      58.724  57.689  91.591  1.00  0.00           H  
ATOM     57  CD  GLU     4      59.936  56.325  92.724  1.00  0.00           C  
ATOM     58  OE1 GLU     4      60.588  57.025  93.523  1.00  0.00           O  
ATOM     59  OE2 GLU     4      60.359  55.225  92.291  1.00  0.00           O  
ATOM     60  C   GLU     4      55.611  57.109  91.987  1.00  0.00           C  
ATOM     61  O   GLU     4      55.656  57.381  90.781  1.00  0.00           O  
ATOM     62  N   GLU     5      54.896  56.080  92.460  1.00  0.00           N  
ATOM     63  H   GLU     5      54.860  55.890  93.452  1.00  0.00           H  
ATOM     64  CA  GLU     5      54.163  55.215  91.540  1.00  0.00           C  
ATOM     65  HA  GLU     5      54.867  54.812  90.811  1.00  0.00           H  
ATOM     66  CB  GLU     5      53.539  54.046  92.295  1.00  0.00           C  
ATOM     67  HB2 GLU     5      52.828  54.447  93.019  1.00  0.00           H  
ATOM     68  HB3 GLU     5      52.988  53.419  91.593  1.00  0.00           H  
ATOM     69  CG  GLU     5      54.540  53.179  93.029  1.00  0.00           C  
ATOM     70  HG2 GLU     5      55.151  52.694  92.265  1.00  0.00           H  
ATOM     71  HG3 GLU     5      55.239  53.741  93.629  1.00  0.00           H  
ATOM     72  CD  GLU     5      53.877  52.092  93.864  1.00  0.00           C  
ATOM     73  OE1 GLU     5      54.313  50.925  93.757  1.00  0.00           O  
ATOM     74  OE2 GLU     5      52.924  52.399  94.619  1.00  0.00           O  
ATOM     75  C   GLU     5      53.093  55.983  90.780  1.00  0.00           C  
ATOM     76  O   GLU     5      52.815  55.668  89.618  1.00  0.00           O  
ATOM     77  N   GLN     6      52.483  56.988  91.412  1.00  0.00           N  
ATOM     78  H   GLN     6      52.732  57.223  92.363  1.00  0.00           H  
ATOM     79  CA  GLN     6      51.491  57.805  90.720  1.00  0.00           C  
ATOM     80  HA  GLN     6      50.799  57.147  90.191  1.00  0.00           H  
ATOM     81  CB  GLN     6      50.686  58.624  91.721  1.00  0.00           C  
ATOM     82  HB2 GLN     6      51.356  59.327  92.219  1.00  0.00           H  
ATOM     83  HB3 GLN     6      49.915  59.160  91.173  1.00  0.00           H  
ATOM     84  CG  GLN     6      49.998  57.786  92.757  1.00  0.00           C  
ATOM     85  HG2 GLN     6      49.108  57.355  92.301  1.00  0.00           H  
ATOM     86  HG3 GLN     6      50.599  56.941  93.069  1.00  0.00           H  
ATOM     87  CD  GLN     6      49.552  58.601  93.942  1.00  0.00           C  
ATOM     88  OE1 GLN     6      49.100  59.738  93.794  1.00  0.00           O  
ATOM     89  NE2 GLN     6      49.686  58.030  95.133  1.00  0.00           N  
ATOM     90 HE21 GLN     6      50.127  57.127  95.217  1.00  0.00           H  
ATOM     91 HE22 GLN     6      49.409  58.537  95.959  1.00  0.00           H  
ATOM     92  C   GLN     6      52.147  58.724  89.707  1.00  0.00           C  
ATOM     93  O   GLN     6      51.607  58.939  88.615  1.00  0.00           O  
ATOM     94  N   ALA     7      53.298  59.295  90.069  1.00  0.00           N  
ATOM     95  H   ALA     7      53.690  59.121  90.984  1.00  0.00           H  
ATOM     96  CA  ALA     7      54.054  60.115  89.132  1.00  0.00           C  
ATOM     97  HA  ALA     7      53.420  60.941  88.806  1.00  0.00           H  
ATOM     98  CB  ALA     7      55.275  60.710  89.830  1.00  0.00           C  
ATOM     99  HB1 ALA     7      55.828  61.330  89.124  1.00  0.00           H  
ATOM    100  HB2 ALA     7      54.952  61.330  90.668  1.00  0.00           H  
ATOM    101  HB3 ALA     7      55.930  59.922  90.198  1.00  0.00           H  
ATOM    102  C   ALA     7      54.470  59.311  87.909  1.00  0.00           C  
ATOM    103  O   ALA     7      54.385  59.809  86.779  1.00  0.00           O  
ATOM    104  N   LYS     8      54.907  58.059  88.115  1.00  0.00           N  
ATOM    105  H   LYS     8      54.970  57.696  89.056  1.00  0.00           H  
ATOM    106  CA  LYS     8      55.212  57.172  86.995  1.00  0.00           C  
ATOM    107  HA  LYS     8      56.014  57.618  86.403  1.00  0.00           H  
ATOM    108  CB  LYS     8      55.672  55.811  87.497  1.00  0.00           C  
ATOM    109  HB2 LYS     8      54.978  55.455  88.257  1.00  0.00           H  
ATOM    110  HB3 LYS     8      55.628  55.110  86.660  1.00  0.00           H  
ATOM    111  CG  LYS     8      57.076  55.772  88.043  1.00  0.00           C  
ATOM    112  HG2 LYS     8      57.776  56.074  87.263  1.00  0.00           H  
ATOM    113  HG3 LYS     8      57.169  56.455  88.887  1.00  0.00           H  
ATOM    114  CD  LYS     8      57.398  54.355  88.495  1.00  0.00           C  
ATOM    115  HD2 LYS     8      56.648  54.045  89.225  1.00  0.00           H  
ATOM    116  HD3 LYS     8      57.356  53.677  87.640  1.00  0.00           H  
ATOM    117  CE  LYS     8      58.768  54.248  89.142  1.00  0.00           C  
ATOM    118  HE2 LYS     8      59.538  54.422  88.388  1.00  0.00           H  
ATOM    119  HE3 LYS     8      58.860  55.012  89.917  1.00  0.00           H  
ATOM    120  NZ  LYS     8      58.965  52.913  89.761  1.00  0.00           N  
ATOM    121  HZ1 LYS     8      59.884  52.864  90.178  1.00  0.00           H  
ATOM    122  HZ2 LYS     8      58.275  52.774  90.486  1.00  0.00           H  
ATOM    123  HZ3 LYS     8      58.869  52.190  89.061  1.00  0.00           H  
ATOM    124  C   LYS     8      54.010  56.992  86.082  1.00  0.00           C  
ATOM    125  O   LYS     8      54.145  56.994  84.853  1.00  0.00           O  
ATOM    126  N   THR     9      52.828  56.813  86.669  1.00  0.00           N  
ATOM    127  H   THR     9      52.750  56.814  87.676  1.00  0.00           H  
ATOM    128  CA  THR     9      51.633  56.610  85.863  1.00  0.00           C  
ATOM    129  HA  THR     9      51.845  55.859  85.101  1.00  0.00           H  
ATOM    130  CB  THR     9      50.498  56.090  86.746  1.00  0.00           C  
ATOM    131  HB  THR     9      50.161  56.885  87.412  1.00  0.00           H  
ATOM    132  CG2 THR     9      49.326  55.625  85.896  1.00  0.00           C  
ATOM    133 HG21 THR     9      48.546  55.228  86.542  1.00  0.00           H  
ATOM    134 HG22 THR     9      48.920  56.448  85.312  1.00  0.00           H  
ATOM    135 HG23 THR     9      49.656  54.831  85.228  1.00  0.00           H  
ATOM    136  OG1 THR     9      50.974  54.998  87.548  1.00  0.00           O  
ATOM    137  HG1 THR     9      51.631  55.326  88.169  1.00  0.00           H  
ATOM    138  C   THR     9      51.235  57.904  85.172  1.00  0.00           C  
ATOM    139  O   THR     9      50.786  57.894  84.016  1.00  0.00           O  
ATOM    140  N   PHE    10      51.415  59.030  85.863  1.00  0.00           N  
ATOM    141  H   PHE    10      51.796  59.002  86.796  1.00  0.00           H  
ATOM    142  CA  PHE    10      51.160  60.329  85.253  1.00  0.00           C  
ATOM    143  HA  PHE    10      50.129  60.357  84.898  1.00  0.00           H  
ATOM    144  CB  PHE    10      51.336  61.427  86.299  1.00  0.00           C  
ATOM    145  HB2 PHE    10      50.534  61.342  87.028  1.00  0.00           H  
ATOM    146  HB3 PHE    10      52.272  61.273  86.831  1.00  0.00           H  
ATOM    147  CG  PHE    10      51.329  62.795  85.727  1.00  0.00           C  
ATOM    148  CD1 PHE    10      50.170  63.323  85.196  1.00  0.00           C  
ATOM    149  HD1 PHE    10      49.260  62.740  85.204  1.00  0.00           H  
ATOM    150  CE1 PHE    10      50.158  64.578  84.649  1.00  0.00           C  
ATOM    151  HE1 PHE    10      49.248  64.979  84.226  1.00  0.00           H  
ATOM    152  CZ  PHE    10      51.316  65.327  84.631  1.00  0.00           C  
ATOM    153  HZ  PHE    10      51.310  66.315  84.196  1.00  0.00           H  
ATOM    154  CE2 PHE    10      52.485  64.807  85.157  1.00  0.00           C  
ATOM    155  HE2 PHE    10      53.404  65.366  85.121  1.00  0.00           H  
ATOM    156  CD2 PHE    10      52.486  63.550  85.699  1.00  0.00           C  
ATOM    157  HD2 PHE    10      53.408  63.147  86.095  1.00  0.00           H  
ATOM    158  C   PHE    10      52.071  60.560  84.050  1.00  0.00           C  
ATOM    159  O   PHE    10      51.608  60.945  82.971  1.00  0.00           O  
ATOM    160  N   LEU    11      53.372  60.306  84.213  1.00  0.00           N  
ATOM    161  H   LEU    11      53.721  59.998  85.107  1.00  0.00           H  
ATOM    162  CA  LEU    11      54.307  60.442  83.096  1.00  0.00           C  
ATOM    163  HA  LEU    11      54.200  61.439  82.678  1.00  0.00           H  
ATOM    164  CB  LEU    11      55.746  60.241  83.581  1.00  0.00           C  
ATOM    165  HB2 LEU    11      55.803  59.288  84.110  1.00  0.00           H  
ATOM    166  HB3 LEU    11      56.412  60.180  82.718  1.00  0.00           H  
ATOM    167  CG  LEU    11      56.229  61.357  84.507  1.00  0.00           C  
ATOM    168  HG  LEU    11      55.498  61.526  85.294  1.00  0.00           H  
ATOM    169  CD1 LEU    11      57.545  60.988  85.190  1.00  0.00           C  
ATOM    170 HD11 LEU    11      57.856  61.789  85.862  1.00  0.00           H  
ATOM    171 HD12 LEU    11      57.405  60.074  85.768  1.00  0.00           H  
ATOM    172 HD13 LEU    11      58.318  60.819  84.440  1.00  0.00           H  
ATOM    173  CD2 LEU    11      56.345  62.650  83.708  1.00  0.00           C  
ATOM    174 HD21 LEU    11      56.824  63.415  84.320  1.00  0.00           H  
ATOM    175 HD22 LEU    11      56.944  62.497  82.809  1.00  0.00           H  
ATOM    176 HD23 LEU    11      55.361  63.028  83.431  1.00  0.00           H  
ATOM    177  C   LEU    11      53.989  59.456  81.985  1.00  0.00           C  
ATOM    178  O   LEU    11      54.141  59.773  80.797  1.00  0.00           O  
ATOM    179  N   ASP    12      53.568  58.246  82.351  1.00  0.00           N  
ATOM    180  H   ASP    12      53.475  58.006  83.329  1.00  0.00           H  
ATOM    181  CA  ASP    12      53.177  57.273  81.345  1.00  0.00           C  
ATOM    182  HA  ASP    12      54.059  57.079  80.735  1.00  0.00           H  
ATOM    183  CB  ASP    12      52.737  55.987  82.036  1.00  0.00           C  
ATOM    184  HB2 ASP    12      53.183  55.902  83.018  1.00  0.00           H  
ATOM    185  HB3 ASP    12      51.659  56.004  82.161  1.00  0.00           H  
ATOM    186  CG  ASP    12      53.150  54.761  81.279  1.00  0.00           C  
ATOM    187  OD1 ASP    12      53.425  54.901  80.073  1.00  0.00           O  
ATOM    188  OD2 ASP    12      53.190  53.663  81.883  1.00  0.00           O  
ATOM    189  C   ASP    12      52.070  57.833  80.461  1.00  0.00           C  
ATOM    190  O   ASP    12      52.104  57.686  79.232  1.00  0.00           O  
ATOM    191  N   LYS    13      51.094  58.509  81.075  1.00  0.00           N  
ATOM    192  H   LYS    13      51.110  58.618  82.081  1.00  0.00           H  
ATOM    193  CA  LYS    13      50.021  59.135  80.315  1.00  0.00           C  
ATOM    194  HA  LYS    13      49.622  58.409  79.606  1.00  0.00           H  
ATOM    195  CB  LYS    13      48.891  59.545  81.264  1.00  0.00           C  
ATOM    196  HB2 LYS    13      48.356  58.662  81.610  1.00  0.00           H  
ATOM    197  HB3 LYS    13      49.328  60.020  82.143  1.00  0.00           H  
ATOM    198  CG  LYS    13      47.899  60.537  80.677  1.00  0.00           C  
ATOM    199  HG2 LYS    13      47.274  60.895  81.496  1.00  0.00           H  
ATOM    200  HG3 LYS    13      48.389  61.412  80.254  1.00  0.00           H  
ATOM    201  CD  LYS    13      46.986  59.887  79.657  1.00  0.00           C  
ATOM    202  HD2 LYS    13      47.583  59.509  78.827  1.00  0.00           H  
ATOM    203  HD3 LYS    13      46.447  59.057  80.117  1.00  0.00           H  
ATOM    204  CE  LYS    13      45.989  60.900  79.126  1.00  0.00           C  
ATOM    205  HE2 LYS    13      45.300  61.197  79.919  1.00  0.00           H  
ATOM    206  HE3 LYS    13      46.535  61.780  78.783  1.00  0.00           H  
ATOM    207  NZ  LYS    13      45.237  60.339  77.984  1.00  0.00           N  
ATOM    208  HZ1 LYS    13      44.582  59.636  78.293  1.00  0.00           H  
ATOM    209  HZ2 LYS    13      44.726  61.075  77.511  1.00  0.00           H  
ATOM    210  HZ3 LYS    13      45.868  59.947  77.299  1.00  0.00           H  
ATOM    211  C   LYS    13      50.528  60.337  79.524  1.00  0.00           C  
ATOM    212  O   LYS    13      50.158  60.519  78.359  1.00  0.00           O  
ATOM    213  N   PHE    14      51.351  61.182  80.150  1.00  0.00           N  
ATOM    214  H   PHE    14      51.621  61.015  81.108  1.00  0.00           H  
ATOM    215  CA  PHE    14      51.879  62.360  79.465  1.00  0.00           C  
ATOM    216  HA  PHE    14      51.045  63.005  79.180  1.00  0.00           H  
ATOM    217  CB  PHE    14      52.805  63.150  80.383  1.00  0.00           C  
ATOM    218  HB2 PHE    14      52.214  63.605  81.178  1.00  0.00           H  
ATOM    219  HB3 PHE    14      53.513  62.466  80.848  1.00  0.00           H  
ATOM    220  CG  PHE    14      53.583  64.206  79.663  1.00  0.00           C  
ATOM    221  CD1 PHE    14      53.039  65.469  79.474  1.00  0.00           C  
ATOM    222  HD1 PHE    14      52.068  65.683  79.880  1.00  0.00           H  
ATOM    223  CE1 PHE    14      53.749  66.450  78.802  1.00  0.00           C  
ATOM    224  HE1 PHE    14      53.311  67.426  78.662  1.00  0.00           H  
ATOM    225  CZ  PHE    14      55.008  66.165  78.290  1.00  0.00           C  
ATOM    226  HZ  PHE    14      55.557  66.925  77.751  1.00  0.00           H  
ATOM    227  CE2 PHE    14      55.562  64.902  78.471  1.00  0.00           C  
ATOM    228  HE2 PHE    14      56.526  64.670  78.049  1.00  0.00           H  
ATOM    229  CD2 PHE    14      54.851  63.935  79.150  1.00  0.00           C  
ATOM    230  HD2 PHE    14      55.294  62.961  79.296  1.00  0.00           H  
ATOM    231  C   PHE    14      52.635  61.974  78.204  1.00  0.00           C  
ATOM    232  O   PHE    14      52.409  62.556  77.133  1.00  0.00           O  
ATOM    233  N   ASN    15      53.566  61.015  78.327  1.00  0.00           N  
ATOM    234  H   ASN    15      53.730  60.585  79.225  1.00  0.00           H  
ATOM    235  CA  ASN    15      54.396  60.608  77.194  1.00  0.00           C  
ATOM    236  HA  ASN    15      55.043  61.443  76.921  1.00  0.00           H  
ATOM    237  CB  ASN    15      55.271  59.409  77.573  1.00  0.00           C  
ATOM    238  HB2 ASN    15      54.637  58.606  77.954  1.00  0.00           H  
ATOM    239  HB3 ASN    15      55.786  59.041  76.684  1.00  0.00           H  
ATOM    240  CG  ASN    15      56.324  59.759  78.609  1.00  0.00           C  
ATOM    241  OD1 ASN    15      56.744  60.909  78.719  1.00  0.00           O  
ATOM    242  ND2 ASN    15      56.750  58.767  79.376  1.00  0.00           N  
ATOM    243 HD21 ASN    15      56.356  57.844  79.278  1.00  0.00           H  
ATOM    244 HD22 ASN    15      57.431  58.963  80.095  1.00  0.00           H  
ATOM    245  C   ASN    15      53.555  60.268  75.972  1.00  0.00           C  
ATOM    246  O   ASN    15      53.871  60.699  74.856  1.00  0.00           O  
ATOM    247  N   HIP    16      52.470  59.502  76.159  1.00  0.00           N  
ATOM    248  H   HIP    16      52.196  59.213  77.087  1.00  0.00           H  
ATOM    249  CA  HIP    16      51.692  59.073  75.003  1.00  0.00           C  
ATOM    250  HA  HIP    16      52.379  58.746  74.221  1.00  0.00           H  
ATOM    251  CB  HIP    16      50.814  57.869  75.372  1.00  0.00           C  
ATOM    252  HB2 HIP    16      50.132  58.150  76.177  1.00  0.00           H  
ATOM    253  HB3 HIP    16      50.212  57.596  74.504  1.00  0.00           H  
ATOM    254  CG  HIP    16      51.604  56.660  75.802  1.00  0.00           C  
ATOM    255  ND1 HIP    16      52.212  56.562  77.039  1.00  0.00           N  
ATOM    256  HD1 HIP    16      52.357  57.347  77.643  1.00  0.00           H  
ATOM    257  CE1 HIP    16      52.841  55.400  77.130  1.00  0.00           C  
ATOM    258  HE1 HIP    16      53.562  55.132  77.881  1.00  0.00           H  
ATOM    259  NE2 HIP    16      52.667  54.740  75.998  1.00  0.00           N  
ATOM    260  HE2 HIP    16      53.120  53.869  75.753  1.00  0.00           H  
ATOM    261  CD2 HIP    16      51.907  55.509  75.146  1.00  0.00           C  
ATOM    262  HD2 HIP    16      51.744  55.309  74.103  1.00  0.00           H  
ATOM    263  C   HIP    16      50.876  60.233  74.436  1.00  0.00           C  
ATOM    264  O   HIP    16      50.819  60.427  73.210  1.00  0.00           O  
ATOM    265  N   GLU    17      50.285  61.051  75.306  1.00  0.00           N  
ATOM    266  H   GLU    17      50.361  60.910  76.303  1.00  0.00           H  
ATOM    267  CA  GLU    17      49.569  62.214  74.797  1.00  0.00           C  
ATOM    268  HA  GLU    17      48.882  61.862  74.035  1.00  0.00           H  
ATOM    269  CB  GLU    17      48.794  62.890  75.929  1.00  0.00           C  
ATOM    270  HB2 GLU    17      48.659  62.180  76.745  1.00  0.00           H  
ATOM    271  HB3 GLU    17      49.367  63.721  76.324  1.00  0.00           H  
ATOM    272  CG  GLU    17      47.398  63.366  75.544  1.00  0.00           C  
ATOM    273  HG2 GLU    17      46.941  63.840  76.414  1.00  0.00           H  
ATOM    274  HG3 GLU    17      47.484  64.120  74.760  1.00  0.00           H  
ATOM    275  CD  GLU    17      46.493  62.230  75.050  1.00  0.00           C  
ATOM    276  OE1 GLU    17      46.608  61.829  73.862  1.00  0.00           O  
ATOM    277  OE2 GLU    17      45.666  61.731  75.853  1.00  0.00           O  
ATOM    278  C   GLU    17      50.529  63.188  74.124  1.00  0.00           C  
ATOM    279  O   GLU    17      50.241  63.702  73.035  1.00  0.00           O  
ATOM    280  N   ALA    18      51.689  63.430  74.746  1.00  0.00           N  
ATOM    281  H   ALA    18      51.907  62.946  75.592  1.00  0.00           H  
ATOM    282  CA  ALA    18      52.624  64.422  74.228  1.00  0.00           C  
ATOM    283  HA  ALA    18      52.083  65.361  74.141  1.00  0.00           H  
ATOM    284  CB  ALA    18      53.779  64.595  75.211  1.00  0.00           C  
ATOM    285  HB1 ALA    18      54.437  65.393  74.869  1.00  0.00           H  
ATOM    286  HB2 ALA    18      53.402  64.837  76.202  1.00  0.00           H  
ATOM    287  HB3 ALA    18      54.355  63.671  75.277  1.00  0.00           H  
ATOM    288  C   ALA    18      53.143  64.033  72.847  1.00  0.00           C  
ATOM    289  O   ALA    18      53.234  64.875  71.944  1.00  0.00           O  
ATOM    290  N   GLU    19      53.476  62.756  72.665  1.00  0.00           N  
ATOM    291  H   GLU    19      53.385  62.090  73.419  1.00  0.00           H  
ATOM    292  CA  GLU    19      54.020  62.308  71.390  1.00  0.00           C  
ATOM    293  HA  GLU    19      54.985  62.794  71.240  1.00  0.00           H  
ATOM    294  CB  GLU    19      54.236  60.799  71.438  1.00  0.00           C  
ATOM    295  HB2 GLU    19      54.803  60.567  72.338  1.00  0.00           H  
ATOM    296  HB3 GLU    19      53.265  60.310  71.532  1.00  0.00           H  
ATOM    297  CG  GLU    19      54.952  60.217  70.250  1.00  0.00           C  
ATOM    298  HG2 GLU    19      54.391  59.350  69.896  1.00  0.00           H  
ATOM    299  HG3 GLU    19      54.992  60.940  69.435  1.00  0.00           H  
ATOM    300  CD  GLU    19      56.359  59.758  70.594  1.00  0.00           C  
ATOM    301  OE1 GLU    19      57.319  60.208  69.911  1.00  0.00           O  
ATOM    302  OE2 GLU    19      56.499  58.955  71.552  1.00  0.00           O  
ATOM    303  C   GLU    19      53.105  62.698  70.238  1.00  0.00           C  
ATOM    304  O   GLU    19      53.563  63.220  69.217  1.00  0.00           O  
ATOM    305  N   ASP    20      51.801  62.493  70.397  1.00  0.00           N  
ATOM    306  H   ASP    20      51.429  62.117  71.258  1.00  0.00           H  
ATOM    307  CA  ASP    20      50.902  62.787  69.293  1.00  0.00           C  
ATOM    308  HA  ASP    20      51.347  62.402  68.375  1.00  0.00           H  
ATOM    309  CB  ASP    20      49.571  62.073  69.483  1.00  0.00           C  
ATOM    310  HB2 ASP    20      49.763  61.030  69.742  1.00  0.00           H  
ATOM    311  HB3 ASP    20      49.018  62.529  70.307  1.00  0.00           H  
ATOM    312  CG  ASP    20      48.743  62.095  68.217  1.00  0.00           C  
ATOM    313  OD1 ASP    20      49.197  61.529  67.186  1.00  0.00           O  
ATOM    314  OD2 ASP    20      47.670  62.722  68.240  1.00  0.00           O  
ATOM    315  C   ASP    20      50.680  64.287  69.121  1.00  0.00           C  
ATOM    316  O   ASP    20      50.688  64.788  67.989  1.00  0.00           O  
ATOM    317  N   LEU    21      50.488  65.017  70.224  1.00  0.00           N  
ATOM    318  H   LEU    21      50.487  64.581  71.136  1.00  0.00           H  
ATOM    319  CA  LEU    21      50.300  66.460  70.123  1.00  0.00           C  
ATOM    320  HA  LEU    21      49.516  66.649  69.389  1.00  0.00           H  
ATOM    321  CB  LEU    21      49.892  67.041  71.474  1.00  0.00           C  
ATOM    322  HB2 LEU    21      50.474  66.561  72.265  1.00  0.00           H  
ATOM    323  HB3 LEU    21      50.122  68.106  71.481  1.00  0.00           H  
ATOM    324  CG  LEU    21      48.401  66.892  71.750  1.00  0.00           C  
ATOM    325  HG  LEU    21      48.115  65.843  71.658  1.00  0.00           H  
ATOM    326  CD1 LEU    21      48.099  67.330  73.168  1.00  0.00           C  
ATOM    327 HD11 LEU    21      47.036  67.211  73.379  1.00  0.00           H  
ATOM    328 HD12 LEU    21      48.664  66.718  73.872  1.00  0.00           H  
ATOM    329 HD13 LEU    21      48.382  68.375  73.278  1.00  0.00           H  
ATOM    330  CD2 LEU    21      47.625  67.714  70.734  1.00  0.00           C  
ATOM    331 HD21 LEU    21      46.814  68.258  71.222  1.00  0.00           H  
ATOM    332 HD22 LEU    21      48.256  68.441  70.221  1.00  0.00           H  
ATOM    333 HD23 LEU    21      47.185  67.045  69.993  1.00  0.00           H  
ATOM    334  C   LEU    21      51.552  67.154  69.605  1.00  0.00           C  
ATOM    335  O   LEU    21      51.458  68.092  68.802  1.00  0.00           O  
ATOM    336  N   PHE    22      52.732  66.718  70.055  1.00  0.00           N  
ATOM    337  H   PHE    22      52.783  65.932  70.675  1.00  0.00           H  
ATOM    338  CA  PHE    22      53.955  67.292  69.510  1.00  0.00           C  
ATOM    339  HA  PHE    22      53.906  68.376  69.622  1.00  0.00           H  
ATOM    340  CB  PHE    22      55.189  66.799  70.270  1.00  0.00           C  
ATOM    341  HB2 PHE    22      55.072  67.042  71.327  1.00  0.00           H  
ATOM    342  HB3 PHE    22      55.250  65.713  70.187  1.00  0.00           H  
ATOM    343  CG  PHE    22      56.481  67.405  69.773  1.00  0.00           C  
ATOM    344  CD1 PHE    22      56.907  68.643  70.242  1.00  0.00           C  
ATOM    345  HD1 PHE    22      56.309  69.176  70.964  1.00  0.00           H  
ATOM    346  CE1 PHE    22      58.098  69.214  69.780  1.00  0.00           C  
ATOM    347  HE1 PHE    22      58.422  70.176  70.150  1.00  0.00           H  
ATOM    348  CZ  PHE    22      58.864  68.543  68.836  1.00  0.00           C  
ATOM    349  HZ  PHE    22      59.782  68.977  68.467  1.00  0.00           H  
ATOM    350  CE2 PHE    22      58.438  67.294  68.365  1.00  0.00           C  
ATOM    351  HE2 PHE    22      59.022  66.762  67.632  1.00  0.00           H  
ATOM    352  CD2 PHE    22      57.261  66.741  68.831  1.00  0.00           C  
ATOM    353  HD2 PHE    22      56.943  65.780  68.454  1.00  0.00           H  
ATOM    354  C   PHE    22      54.080  66.969  68.032  1.00  0.00           C  
ATOM    355  O   PHE    22      54.546  67.803  67.242  1.00  0.00           O  
ATOM    356  N   TYR    23      53.642  65.772  67.636  1.00  0.00           N  
ATOM    357  H   TYR    23      53.268  65.116  68.309  1.00  0.00           H  
ATOM    358  CA  TYR    23      53.787  65.347  66.248  1.00  0.00           C  
ATOM    359  HA  TYR    23      54.833  65.478  65.966  1.00  0.00           H  
ATOM    360  CB  TYR    23      53.441  63.865  66.102  1.00  0.00           C  
ATOM    361  HB2 TYR    23      54.013  63.300  66.834  1.00  0.00           H  
ATOM    362  HB3 TYR    23      52.380  63.697  66.286  1.00  0.00           H  
ATOM    363  CG  TYR    23      53.820  63.327  64.743  1.00  0.00           C  
ATOM    364  CD1 TYR    23      55.119  62.921  64.485  1.00  0.00           C  
ATOM    365  HD1 TYR    23      55.856  62.967  65.269  1.00  0.00           H  
ATOM    366  CE1 TYR    23      55.490  62.438  63.251  1.00  0.00           C  
ATOM    367  HE1 TYR    23      56.499  62.114  63.089  1.00  0.00           H  
ATOM    368  CZ  TYR    23      54.569  62.363  62.228  1.00  0.00           C  
ATOM    369  OH  TYR    23      54.984  61.887  60.996  1.00  0.00           O  
ATOM    370  HH  TYR    23      55.941  61.943  60.886  1.00  0.00           H  
ATOM    371  CE2 TYR    23      53.261  62.779  62.446  1.00  0.00           C  
ATOM    372  HE2 TYR    23      52.535  62.717  61.650  1.00  0.00           H  
ATOM    373  CD2 TYR    23      52.892  63.259  63.700  1.00  0.00           C  
ATOM    374  HD2 TYR    23      51.875  63.581  63.868  1.00  0.00           H  
ATOM    375  C   TYR    23      52.927  66.196  65.318  1.00  0.00           C  
ATOM    376  O   TYR    23      53.389  66.611  64.248  1.00  0.00           O  
ATOM    377  N   GLN    24      51.683  66.484  65.712  1.00  0.00           N  
ATOM    378  H   GLN    24      51.324  66.118  66.584  1.00  0.00           H  
ATOM    379  CA  GLN    24      50.831  67.336  64.884  1.00  0.00           C  
ATOM    380  HA  GLN    24      50.781  66.900  63.888  1.00  0.00           H  
ATOM    381  CB  GLN    24      49.424  67.420  65.477  1.00  0.00           C  
ATOM    382  HB2 GLN    24      49.489  67.905  66.453  1.00  0.00           H  
ATOM    383  HB3 GLN    24      48.801  68.048  64.838  1.00  0.00           H  
ATOM    384  CG  GLN    24      48.734  66.066  65.682  1.00  0.00           C  
ATOM    385  HG2 GLN    24      49.357  65.385  66.234  1.00  0.00           H  
ATOM    386  HG3 GLN    24      47.823  66.226  66.259  1.00  0.00           H  
ATOM    387  CD  GLN    24      48.366  65.379  64.372  1.00  0.00           C  
ATOM    388  OE1 GLN    24      48.735  65.833  63.284  1.00  0.00           O  
ATOM    389  NE2 GLN    24      47.611  64.282  64.471  1.00  0.00           N  
ATOM    390 HE21 GLN    24      47.334  63.942  65.382  1.00  0.00           H  
ATOM    391 HE22 GLN    24      47.288  63.810  63.639  1.00  0.00           H  
ATOM    392  C   GLN    24      51.435  68.724  64.742  1.00  0.00           C  
ATOM    393  O   GLN    24      51.521  69.270  63.634  1.00  0.00           O  
ATOM    394  N   SER    25      51.865  69.307  65.861  1.00  0.00           N  
ATOM    395  H   SER    25      51.789  68.821  66.744  1.00  0.00           H  
ATOM    396  CA  SER    25      52.503  70.616  65.836  1.00  0.00           C  
ATOM    397  HA  SER    25      51.769  71.345  65.492  1.00  0.00           H  
ATOM    398  CB  SER    25      52.930  70.997  67.250  1.00  0.00           C  
ATOM    399  HB2 SER    25      52.115  70.776  67.941  1.00  0.00           H  
ATOM    400  HB3 SER    25      53.809  70.428  67.554  1.00  0.00           H  
ATOM    401  OG  SER    25      53.203  72.386  67.320  1.00  0.00           O  
ATOM    402  HG  SER    25      53.397  72.610  68.234  1.00  0.00           H  
ATOM    403  C   SER    25      53.698  70.641  64.880  1.00  0.00           C  
ATOM    404  O   SER    25      53.763  71.488  63.982  1.00  0.00           O  
ATOM    405  N   SER    26      54.653  69.710  65.057  1.00  0.00           N  
ATOM    406  H   SER    26      54.569  69.028  65.797  1.00  0.00           H  
ATOM    407  CA  SER    26      55.813  69.643  64.166  1.00  0.00           C  
ATOM    408  HA  SER    26      56.379  70.569  64.267  1.00  0.00           H  
ATOM    409  CB  SER    26      56.728  68.479  64.554  1.00  0.00           C  
ATOM    410  HB2 SER    26      56.251  67.533  64.293  1.00  0.00           H  
ATOM    411  HB3 SER    26      57.664  68.568  64.005  1.00  0.00           H  
ATOM    412  OG  SER    26      57.006  68.473  65.940  1.00  0.00           O  
ATOM    413  HG  SER    26      56.234  68.150  66.415  1.00  0.00           H  
ATOM    414  C   SER    26      55.383  69.489  62.718  1.00  0.00           C  
ATOM    415  O   SER    26      55.968  70.096  61.813  1.00  0.00           O  
ATOM    416  N   LEU    27      54.353  68.683  62.479  1.00  0.00           N  
ATOM    417  H   LEU    27      53.888  68.201  63.237  1.00  0.00           H  
ATOM    418  CA  LEU    27      53.866  68.493  61.121  1.00  0.00           C  
ATOM    419  HA  LEU    27      54.747  68.227  60.544  1.00  0.00           H  
ATOM    420  CB  LEU    27      52.827  67.384  61.101  1.00  0.00           C  
ATOM    421  HB2 LEU    27      53.183  66.608  61.778  1.00  0.00           H  
ATOM    422  HB3 LEU    27      51.875  67.747  61.489  1.00  0.00           H  
ATOM    423  CG  LEU    27      52.605  66.711  59.760  1.00  0.00           C  
ATOM    424  HG  LEU    27      51.987  67.349  59.126  1.00  0.00           H  
ATOM    425  CD1 LEU    27      53.935  66.476  59.088  1.00  0.00           C  
ATOM    426 HD11 LEU    27      53.798  65.787  58.254  1.00  0.00           H  
ATOM    427 HD12 LEU    27      54.329  67.403  58.672  1.00  0.00           H  
ATOM    428 HD13 LEU    27      54.650  66.030  59.782  1.00  0.00           H  
ATOM    429  CD2 LEU    27      51.889  65.407  60.019  1.00  0.00           C  
ATOM    430 HD21 LEU    27      51.549  64.983  59.073  1.00  0.00           H  
ATOM    431 HD22 LEU    27      52.565  64.700  60.498  1.00  0.00           H  
ATOM    432 HD23 LEU    27      51.020  65.568  60.659  1.00  0.00           H  
ATOM    433  C   LEU    27      53.287  69.782  60.555  1.00  0.00           C  
ATOM    434  O   LEU    27      53.542  70.122  59.399  1.00  0.00           O  
ATOM    435  N   ALA    28      52.501  70.511  61.350  1.00  0.00           N  
ATOM    436  H   ALA    28      52.325  70.227  62.302  1.00  0.00           H  
ATOM    437  CA  ALA    28      51.961  71.776  60.868  1.00  0.00           C  
ATOM    438  HA  ALA    28      51.495  71.611  59.896  1.00  0.00           H  
ATOM    439  CB  ALA    28      50.882  72.286  61.826  1.00  0.00           C  
ATOM    440  HB1 ALA    28      50.418  73.179  61.407  1.00  0.00           H  
ATOM    441  HB2 ALA    28      50.112  71.523  61.954  1.00  0.00           H  
ATOM    442  HB3 ALA    28      51.317  72.519  62.798  1.00  0.00           H  
ATOM    443  C   ALA    28      53.072  72.800  60.701  1.00  0.00           C  
ATOM    444  O   ALA    28      53.079  73.577  59.742  1.00  0.00           O  
ATOM    445  N   SER    29      54.030  72.806  61.620  1.00  0.00           N  
ATOM    446  H   SER    29      54.024  72.135  62.371  1.00  0.00           H  
ATOM    447  CA  SER    29      55.165  73.703  61.474  1.00  0.00           C  
ATOM    448  HA  SER    29      54.796  74.722  61.367  1.00  0.00           H  
ATOM    449  CB  SER    29      56.034  73.636  62.724  1.00  0.00           C  
ATOM    450  HB2 SER    29      55.470  73.979  63.591  1.00  0.00           H  
ATOM    451  HB3 SER    29      56.348  72.607  62.894  1.00  0.00           H  
ATOM    452  OG  SER    29      57.178  74.436  62.542  1.00  0.00           O  
ATOM    453  HG  SER    29      56.907  75.357  62.533  1.00  0.00           H  
ATOM    454  C   SER    29      55.974  73.364  60.225  1.00  0.00           C  
ATOM    455  O   SER    29      56.485  74.262  59.542  1.00  0.00           O  
ATOM    456  N   TRP    30      56.073  72.070  59.895  1.00  0.00           N  
ATOM    457  H   TRP    30      55.635  71.361  60.465  1.00  0.00           H  
ATOM    458  CA  TRP    30      56.807  71.658  58.704  1.00  0.00           C  
ATOM    459  HA  TRP    30      57.812  72.079  58.752  1.00  0.00           H  
ATOM    460  CB  TRP    30      56.938  70.135  58.656  1.00  0.00           C  
ATOM    461  HB2 TRP    30      57.556  69.801  59.490  1.00  0.00           H  
ATOM    462  HB3 TRP    30      55.958  69.673  58.756  1.00  0.00           H  
ATOM    463  CG  TRP    30      57.554  69.659  57.366  1.00  0.00           C  
ATOM    464  CD1 TRP    30      56.895  69.295  56.229  1.00  0.00           C  
ATOM    465  HD1 TRP    30      55.821  69.295  56.113  1.00  0.00           H  
ATOM    466  NE1 TRP    30      57.800  68.937  55.254  1.00  0.00           N  
ATOM    467  HE1 TRP    30      57.542  68.641  54.323  1.00  0.00           H  
ATOM    468  CE2 TRP    30      59.069  69.084  55.746  1.00  0.00           C  
ATOM    469  CZ2 TRP    30      60.299  68.840  55.147  1.00  0.00           C  
ATOM    470  HZ2 TRP    30      60.366  68.495  54.125  1.00  0.00           H  
ATOM    471  CH2 TRP    30      61.420  69.057  55.899  1.00  0.00           C  
ATOM    472  HH2 TRP    30      62.392  68.874  55.467  1.00  0.00           H  
ATOM    473  CZ3 TRP    30      61.339  69.509  57.209  1.00  0.00           C  
ATOM    474  HZ3 TRP    30      62.244  69.640  57.784  1.00  0.00           H  
ATOM    475  CE3 TRP    30      60.124  69.754  57.807  1.00  0.00           C  
ATOM    476  HE3 TRP    30      60.069  70.098  58.828  1.00  0.00           H  
ATOM    477  CD2 TRP    30      58.958  69.535  57.073  1.00  0.00           C  
ATOM    478  C   TRP    30      56.141  72.160  57.430  1.00  0.00           C  
ATOM    479  O   TRP    30      56.823  72.616  56.503  1.00  0.00           O  
ATOM    480  N   ASN    31      54.810  72.053  57.351  1.00  0.00           N  
ATOM    481  H   ASN    31      54.283  71.651  58.114  1.00  0.00           H  
ATOM    482  CA  ASN    31      54.108  72.451  56.134  1.00  0.00           C  
ATOM    483  HA  ASN    31      54.599  71.987  55.276  1.00  0.00           H  
ATOM    484  CB  ASN    31      52.667  71.963  56.176  1.00  0.00           C  
ATOM    485  HB2 ASN    31      52.172  72.388  57.051  1.00  0.00           H  
ATOM    486  HB3 ASN    31      52.140  72.316  55.289  1.00  0.00           H  
ATOM    487  CG  ASN    31      52.577  70.461  56.212  1.00  0.00           C  
ATOM    488  OD1 ASN    31      53.341  69.771  55.545  1.00  0.00           O  
ATOM    489  ND2 ASN    31      51.664  69.937  57.016  1.00  0.00           N  
ATOM    490 HD21 ASN    31      51.066  70.540  57.560  1.00  0.00           H  
ATOM    491 HD22 ASN    31      51.591  68.935  57.091  1.00  0.00           H  
ATOM    492  C   ASN    31      54.164  73.955  55.932  1.00  0.00           C  
ATOM    493  O   ASN    31      54.185  74.424  54.787  1.00  0.00           O  
ATOM    494  N   TYR    32      54.198  74.725  57.021  1.00  0.00           N  
ATOM    495  H   TYR    32      54.152  74.321  57.947  1.00  0.00           H  
ATOM    496  CA  TYR    32      54.431  76.153  56.876  1.00  0.00           C  
ATOM    497  HA  TYR    32      53.741  76.554  56.134  1.00  0.00           H  
ATOM    498  CB  TYR    32      54.195  76.886  58.200  1.00  0.00           C  
ATOM    499  HB2 TYR    32      53.134  76.854  58.448  1.00  0.00           H  
ATOM    500  HB3 TYR    32      54.744  76.381  58.996  1.00  0.00           H  
ATOM    501  CG  TYR    32      54.651  78.326  58.114  1.00  0.00           C  
ATOM    502  CD1 TYR    32      53.956  79.245  57.335  1.00  0.00           C  
ATOM    503  HD1 TYR    32      53.070  78.932  56.802  1.00  0.00           H  
ATOM    504  CE1 TYR    32      54.385  80.555  57.212  1.00  0.00           C  
ATOM    505  HE1 TYR    32      53.839  81.254  56.599  1.00  0.00           H  
ATOM    506  CZ  TYR    32      55.513  80.966  57.883  1.00  0.00           C  
ATOM    507  OH  TYR    32      55.934  82.269  57.771  1.00  0.00           O  
ATOM    508  HH  TYR    32      56.717  82.450  58.294  1.00  0.00           H  
ATOM    509  CE2 TYR    32      56.238  80.069  58.651  1.00  0.00           C  
ATOM    510  HE2 TYR    32      57.136  80.386  59.164  1.00  0.00           H  
ATOM    511  CD2 TYR    32      55.803  78.754  58.761  1.00  0.00           C  
ATOM    512  HD2 TYR    32      56.368  78.059  59.363  1.00  0.00           H  
ATOM    513  C   TYR    32      55.841  76.423  56.369  1.00  0.00           C  
ATOM    514  O   TYR    32      56.042  77.248  55.473  1.00  0.00           O  
ATOM    515  N   ASN    33      56.835  75.739  56.931  1.00  0.00           N  
ATOM    516  H   ASN    33      56.645  75.057  57.653  1.00  0.00           H  
ATOM    517  CA  ASN    33      58.217  76.108  56.653  1.00  0.00           C  
ATOM    518  HA  ASN    33      58.294  77.197  56.657  1.00  0.00           H  
ATOM    519  CB  ASN    33      59.133  75.575  57.759  1.00  0.00           C  
ATOM    520  HB2 ASN    33      58.776  74.612  58.124  1.00  0.00           H  
ATOM    521  HB3 ASN    33      60.130  75.414  57.353  1.00  0.00           H  
ATOM    522  CG  ASN    33      59.295  76.572  58.909  1.00  0.00           C  
ATOM    523  OD1 ASN    33      60.151  77.461  58.865  1.00  0.00           O  
ATOM    524  ND2 ASN    33      58.466  76.430  59.934  1.00  0.00           N  
ATOM    525 HD21 ASN    33      58.531  77.070  60.711  1.00  0.00           H  
ATOM    526 HD22 ASN    33      57.786  75.684  59.930  1.00  0.00           H  
ATOM    527  C   ASN    33      58.703  75.643  55.285  1.00  0.00           C  
ATOM    528  O   ASN    33      59.735  76.132  54.815  1.00  0.00           O  
ATOM    529  N   THR    34      57.979  74.748  54.626  1.00  0.00           N  
ATOM    530  H   THR    34      57.147  74.371  55.057  1.00  0.00           H  
ATOM    531  CA  THR    34      58.293  74.325  53.270  1.00  0.00           C  
ATOM    532  HA  THR    34      59.287  74.670  52.985  1.00  0.00           H  
ATOM    533  CB  THR    34      58.292  72.796  53.187  1.00  0.00           C  
ATOM    534  HB  THR    34      58.453  72.486  52.158  1.00  0.00           H  
ATOM    535  CG2 THR    34      59.399  72.226  54.072  1.00  0.00           C  
ATOM    536 HG21 THR    34      59.558  71.182  53.807  1.00  0.00           H  
ATOM    537 HG22 THR    34      60.327  72.768  53.894  1.00  0.00           H  
ATOM    538 HG23 THR    34      59.138  72.295  55.128  1.00  0.00           H  
ATOM    539  OG1 THR    34      57.028  72.298  53.648  1.00  0.00           O  
ATOM    540  HG1 THR    34      56.993  72.407  54.603  1.00  0.00           H  
ATOM    541  C   THR    34      57.321  74.893  52.250  1.00  0.00           C  
ATOM    542  O   THR    34      57.422  74.568  51.064  1.00  0.00           O  
ATOM    543  N   ASN    35      56.396  75.743  52.681  1.00  0.00           N  
ATOM    544  H   ASN    35      56.385  76.012  53.655  1.00  0.00           H  
ATOM    545  CA  ASN    35      55.288  76.191  51.851  1.00  0.00           C  
ATOM    546  HA  ASN    35      55.684  76.538  50.895  1.00  0.00           H  
ATOM    547  CB  ASN    35      54.319  75.029  51.599  1.00  0.00           C  
ATOM    548  HB2 ASN    35      54.862  74.175  51.195  1.00  0.00           H  
ATOM    549  HB3 ASN    35      53.846  74.707  52.514  1.00  0.00           H  
ATOM    550  CG  ASN    35      53.220  75.372  50.618  1.00  0.00           C  
ATOM    551  OD1 ASN    35      53.218  76.442  50.013  1.00  0.00           O  
ATOM    552  ND2 ASN    35      52.273  74.444  50.452  1.00  0.00           N  
ATOM    553 HD21 ASN    35      52.334  73.583  50.971  1.00  0.00           H  
ATOM    554  C   ASN    35      54.608  77.357  52.556  1.00  0.00           C  
ATOM    555  O   ASN    35      53.600  77.175  53.241  1.00  0.00           O  
ATOM    556  N   ILE    36      55.170  78.555  52.412  1.00  0.00           N  
ATOM    557  H   ILE    36      55.988  78.651  51.833  1.00  0.00           H  
ATOM    558  CA  ILE    36      54.741  79.718  53.188  1.00  0.00           C  
ATOM    559  HA  ILE    36      54.557  79.400  54.217  1.00  0.00           H  
ATOM    560  CB  ILE    36      55.817  80.804  53.214  1.00  0.00           C  
ATOM    561  HB  ILE    36      56.053  81.089  52.188  1.00  0.00           H  
ATOM    562  CG2 ILE    36      55.317  82.052  53.954  1.00  0.00           C  
ATOM    563 HG21 ILE    36      56.055  82.487  54.624  1.00  0.00           H  
ATOM    564 HG22 ILE    36      55.034  82.807  53.220  1.00  0.00           H  
ATOM    565 HG23 ILE    36      54.435  81.820  54.546  1.00  0.00           H  
ATOM    566  CG1 ILE    36      57.096  80.246  53.850  1.00  0.00           C  
ATOM    567 HG12 ILE    36      56.870  79.879  54.853  1.00  0.00           H  
ATOM    568 HG13 ILE    36      57.463  79.402  53.274  1.00  0.00           H  
ATOM    569  CD1 ILE    36      58.219  81.245  53.956  1.00  0.00           C  
ATOM    570 HD11 ILE    36      59.170  80.718  53.977  1.00  0.00           H  
ATOM    571 HD12 ILE    36      58.226  81.899  53.082  1.00  0.00           H  
ATOM    572 HD13 ILE    36      58.128  81.841  54.864  1.00  0.00           H  
ATOM    573  C   ILE    36      53.432  80.228  52.590  1.00  0.00           C  
ATOM    574  O   ILE    36      53.416  80.840  51.522  1.00  0.00           O  
ATOM    575  N   THR    37      52.324  79.961  53.279  1.00  0.00           N  
ATOM    576  H   THR    37      52.388  79.430  54.135  1.00  0.00           H  
ATOM    577  CA  THR    37      51.008  80.439  52.881  1.00  0.00           C  
ATOM    578  HA  THR    37      51.110  81.273  52.185  1.00  0.00           H  
ATOM    579  CB  THR    37      50.168  79.345  52.209  1.00  0.00           C  
ATOM    580  HB  THR    37      49.255  79.793  51.815  1.00  0.00           H  
ATOM    581  CG2 THR    37      50.931  78.697  51.069  1.00  0.00           C  
ATOM    582 HG21 THR    37      50.267  78.026  50.524  1.00  0.00           H  
ATOM    583 HG22 THR    37      51.294  79.458  50.379  1.00  0.00           H  
ATOM    584 HG23 THR    37      51.770  78.117  51.449  1.00  0.00           H  
ATOM    585  OG1 THR    37      49.815  78.346  53.173  1.00  0.00           O  
ATOM    586  HG1 THR    37      49.323  77.651  52.725  1.00  0.00           H  
ATOM    587  C   THR    37      50.280  80.945  54.118  1.00  0.00           C  
ATOM    588  O   THR    37      50.614  80.587  55.249  1.00  0.00           O  
ATOM    589  N   GLU    38      49.268  81.785  53.891  1.00  0.00           N  
ATOM    590  H   GLU    38      49.026  82.067  52.953  1.00  0.00           H  
ATOM    591  CA  GLU    38      48.481  82.287  55.010  1.00  0.00           C  
ATOM    592  HA  GLU    38      49.159  82.713  55.751  1.00  0.00           H  
ATOM    593  CB  GLU    38      47.539  83.395  54.537  1.00  0.00           C  
ATOM    594  HB2 GLU    38      48.136  84.217  54.141  1.00  0.00           H  
ATOM    595  HB3 GLU    38      46.914  83.015  53.727  1.00  0.00           H  
ATOM    596  CG  GLU    38      46.621  83.935  55.632  1.00  0.00           C  
ATOM    597  HG2 GLU    38      46.047  84.767  55.222  1.00  0.00           H  
ATOM    598  HG3 GLU    38      45.909  83.162  55.925  1.00  0.00           H  
ATOM    599  CD  GLU    38      47.378  84.428  56.864  1.00  0.00           C  
ATOM    600  OE1 GLU    38      48.482  85.002  56.717  1.00  0.00           O  
ATOM    601  OE2 GLU    38      46.863  84.237  57.987  1.00  0.00           O  
ATOM    602  C   GLU    38      47.704  81.161  55.681  1.00  0.00           C  
ATOM    603  O   GLU    38      47.618  81.107  56.915  1.00  0.00           O  
ATOM    604  N   GLU    39      47.142  80.244  54.892  1.00  0.00           N  
ATOM    605  H   GLU    39      47.214  80.310  53.888  1.00  0.00           H  
ATOM    606  CA  GLU    39      46.473  79.094  55.485  1.00  0.00           C  
ATOM    607  HA  GLU    39      45.657  79.452  56.113  1.00  0.00           H  
ATOM    608  CB  GLU    39      45.878  78.199  54.395  1.00  0.00           C  
ATOM    609  HB2 GLU    39      45.062  78.729  53.902  1.00  0.00           H  
ATOM    610  HB3 GLU    39      46.653  77.992  53.656  1.00  0.00           H  
ATOM    611  CG  GLU    39      45.358  76.871  54.939  1.00  0.00           C  
ATOM    612  HG2 GLU    39      46.182  76.319  55.382  1.00  0.00           H  
ATOM    613  HG3 GLU    39      44.595  77.058  55.697  1.00  0.00           H  
ATOM    614  CD  GLU    39      44.815  75.938  53.870  1.00  0.00           C  
ATOM    615  OE1 GLU    39      43.839  75.216  54.161  1.00  0.00           O  
ATOM    616  OE2 GLU    39      45.363  75.919  52.747  1.00  0.00           O  
ATOM    617  C   GLU    39      47.420  78.282  56.362  1.00  0.00           C  
ATOM    618  O   GLU    39      46.995  77.717  57.377  1.00  0.00           O  
ATOM    619  N   ASN    40      48.706  78.219  55.999  1.00  0.00           N  
ATOM    620  H   ASN    40      49.030  78.702  55.172  1.00  0.00           H  
ATOM    621  CA  ASN    40      49.648  77.395  56.749  1.00  0.00           C  
ATOM    622  HA  ASN    40      49.142  76.484  57.067  1.00  0.00           H  
ATOM    623  CB  ASN    40      50.831  77.007  55.862  1.00  0.00           C  
ATOM    624  HB2 ASN    40      51.202  77.872  55.313  1.00  0.00           H  
ATOM    625  HB3 ASN    40      51.631  76.658  56.508  1.00  0.00           H  
ATOM    626  CG  ASN    40      50.500  75.859  54.933  1.00  0.00           C  
ATOM    627  OD1 ASN    40      49.698  74.989  55.274  1.00  0.00           O  
ATOM    628  ND2 ASN    40      51.120  75.841  53.758  1.00  0.00           N  
ATOM    629 HD21 ASN    40      51.787  76.565  53.527  1.00  0.00           H  
ATOM    630 HD22 ASN    40      50.935  75.088  53.115  1.00  0.00           H  
ATOM    631  C   ASN    40      50.127  78.076  58.027  1.00  0.00           C  
ATOM    632  O   ASN    40      50.353  77.389  59.034  1.00  0.00           O  
ATOM    633  N   VAL    41      50.280  79.407  58.022  1.00  0.00           N  
ATOM    634  H   VAL    41      50.103  79.941  57.182  1.00  0.00           H  
ATOM    635  CA  VAL    41      50.487  80.120  59.283  1.00  0.00           C  
ATOM    636  HA  VAL    41      51.436  79.787  59.707  1.00  0.00           H  
ATOM    637  CB  VAL    41      50.558  81.642  59.057  1.00  0.00           C  
ATOM    638  HB  VAL    41      49.570  81.994  58.755  1.00  0.00           H  
ATOM    639  CG1 VAL    41      50.948  82.340  60.346  1.00  0.00           C  
ATOM    640 HG11 VAL    41      51.180  83.387  60.147  1.00  0.00           H  
ATOM    641 HG12 VAL    41      50.100  82.321  61.022  1.00  0.00           H  
ATOM    642 HG13 VAL    41      51.812  81.858  60.807  1.00  0.00           H  
ATOM    643  CG2 VAL    41      51.518  81.992  57.967  1.00  0.00           C  
ATOM    644 HG21 VAL    41      51.110  82.820  57.385  1.00  0.00           H  
ATOM    645 HG22 VAL    41      52.470  82.315  58.392  1.00  0.00           H  
ATOM    646 HG23 VAL    41      51.732  81.176  57.293  1.00  0.00           H  
ATOM    647  C   VAL    41      49.376  79.774  60.263  1.00  0.00           C  
ATOM    648  O   VAL    41      49.610  79.617  61.468  1.00  0.00           O  
ATOM    649  N   GLN    42      48.147  79.651  59.757  1.00  0.00           N  
ATOM    650  H   GLN    42      47.982  79.808  58.772  1.00  0.00           H  
ATOM    651  CA  GLN    42      47.008  79.389  60.627  1.00  0.00           C  
ATOM    652  HA  GLN    42      47.051  80.093  61.458  1.00  0.00           H  
ATOM    653  CB  GLN    42      45.695  79.580  59.859  1.00  0.00           C  
ATOM    654  HB2 GLN    42      45.842  79.395  58.797  1.00  0.00           H  
ATOM    655  HB3 GLN    42      44.966  78.850  60.215  1.00  0.00           H  
ATOM    656  CG  GLN    42      45.073  80.968  60.024  1.00  0.00           C  
ATOM    657  HG2 GLN    42      45.722  81.704  59.545  1.00  0.00           H  
ATOM    658  HG3 GLN    42      44.106  80.982  59.521  1.00  0.00           H  
ATOM    659  CD  GLN    42      44.885  81.341  61.487  1.00  0.00           C  
ATOM    660  OE1 GLN    42      45.511  82.281  61.982  1.00  0.00           O  
ATOM    661  NE2 GLN    42      44.030  80.596  62.191  1.00  0.00           N  
ATOM    662 HE21 GLN    42      43.741  79.705  61.810  1.00  0.00           H  
ATOM    663 HE22 GLN    42      43.840  80.846  63.150  1.00  0.00           H  
ATOM    664  C   GLN    42      47.092  77.993  61.232  1.00  0.00           C  
ATOM    665  O   GLN    42      47.069  77.844  62.457  1.00  0.00           O  
ATOM    666  N   ASN    43      47.179  76.952  60.385  1.00  0.00           N  
ATOM    667  H   ASN    43      47.172  77.103  59.385  1.00  0.00           H  
ATOM    668  CA  ASN    43      47.283  75.588  60.907  1.00  0.00           C  
ATOM    669  HA  ASN    43      46.365  75.353  61.447  1.00  0.00           H  
ATOM    670  CB  ASN    43      47.459  74.567  59.784  1.00  0.00           C  
ATOM    671  HB2 ASN    43      48.416  74.739  59.289  1.00  0.00           H  
ATOM    672  HB3 ASN    43      47.485  73.566  60.216  1.00  0.00           H  
ATOM    673  CG  ASN    43      46.369  74.622  58.756  1.00  0.00           C  
ATOM    674  OD1 ASN    43      45.437  73.817  58.780  1.00  0.00           O  
ATOM    675  ND2 ASN    43      46.493  75.549  57.811  1.00  0.00           N  
ATOM    676 HD21 ASN    43      45.791  75.638  57.091  1.00  0.00           H  
ATOM    677 HD22 ASN    43      47.344  76.084  57.769  1.00  0.00           H  
ATOM    678  C   ASN    43      48.456  75.466  61.868  1.00  0.00           C  
ATOM    679  O   ASN    43      48.376  74.742  62.871  1.00  0.00           O  
ATOM    680  N   MET    44      49.560  76.160  61.568  1.00  0.00           N  
ATOM    681  H   MET    44      49.598  76.737  60.740  1.00  0.00           H  
ATOM    682  CA  MET    44      50.728  76.091  62.434  1.00  0.00           C  
ATOM    683  HA  MET    44      50.987  75.045  62.595  1.00  0.00           H  
ATOM    684  CB  MET    44      51.929  76.774  61.774  1.00  0.00           C  
ATOM    685  HB2 MET    44      52.138  76.285  60.822  1.00  0.00           H  
ATOM    686  HB3 MET    44      51.694  77.821  61.584  1.00  0.00           H  
ATOM    687  CG  MET    44      53.174  76.704  62.629  1.00  0.00           C  
ATOM    688  HG2 MET    44      52.961  77.149  63.601  1.00  0.00           H  
ATOM    689  HG3 MET    44      53.420  75.655  62.792  1.00  0.00           H  
ATOM    690  SD  MET    44      54.625  77.556  61.988  1.00  0.00           S  
ATOM    691  CE  MET    44      55.811  77.164  63.276  1.00  0.00           C  
ATOM    692  HE1 MET    44      56.822  77.234  62.875  1.00  0.00           H  
ATOM    693  HE2 MET    44      55.700  77.880  64.091  1.00  0.00           H  
ATOM    694  HE3 MET    44      55.625  76.168  63.666  1.00  0.00           H  
ATOM    695  C   MET    44      50.434  76.714  63.790  1.00  0.00           C  
ATOM    696  O   MET    44      50.842  76.179  64.827  1.00  0.00           O  
ATOM    697  N   ASN    45      49.706  77.832  63.804  1.00  0.00           N  
ATOM    698  H   ASN    45      49.388  78.253  62.941  1.00  0.00           H  
ATOM    699  CA  ASN    45      49.401  78.495  65.068  1.00  0.00           C  
ATOM    700  HA  ASN    45      50.318  78.572  65.655  1.00  0.00           H  
ATOM    701  CB  ASN    45      48.881  79.901  64.801  1.00  0.00           C  
ATOM    702  HB2 ASN    45      48.086  79.864  64.054  1.00  0.00           H  
ATOM    703  HB3 ASN    45      48.453  80.305  65.720  1.00  0.00           H  
ATOM    704  CG  ASN    45      49.978  80.840  64.359  1.00  0.00           C  
ATOM    705  OD1 ASN    45      51.112  80.756  64.842  1.00  0.00           O  
ATOM    706  ND2 ASN    45      49.658  81.731  63.425  1.00  0.00           N  
ATOM    707 HD21 ASN    45      50.364  82.369  63.092  1.00  0.00           H  
ATOM    708 HD22 ASN    45      48.722  81.755  63.051  1.00  0.00           H  
ATOM    709  C   ASN    45      48.415  77.690  65.903  1.00  0.00           C  
ATOM    710  O   ASN    45      48.590  77.574  67.122  1.00  0.00           O  
ATOM    711  N   ASN    46      47.389  77.108  65.273  1.00  0.00           N  
ATOM    712  H   ASN    46      47.263  77.237  64.280  1.00  0.00           H  
ATOM    713  CA  ASN    46      46.396  76.338  66.025  1.00  0.00           C  
ATOM    714  HA  ASN    46      46.012  76.971  66.828  1.00  0.00           H  
ATOM    715  CB  ASN    46      45.217  75.944  65.126  1.00  0.00           C  
ATOM    716  HB2 ASN    46      45.575  75.265  64.350  1.00  0.00           H  
ATOM    717  HB3 ASN    46      44.468  75.418  65.720  1.00  0.00           H  
ATOM    718  CG  ASN    46      44.551  77.149  64.457  1.00  0.00           C  
ATOM    719  OD1 ASN    46      44.580  78.272  64.977  1.00  0.00           O  
ATOM    720  ND2 ASN    46      43.961  76.916  63.288  1.00  0.00           N  
ATOM    721 HD21 ASN    46      43.990  75.996  62.877  1.00  0.00           H  
ATOM    722 HD22 ASN    46      43.514  77.681  62.808  1.00  0.00           H  
ATOM    723  C   ASN    46      47.020  75.096  66.657  1.00  0.00           C  
ATOM    724  O   ASN    46      46.840  74.839  67.853  1.00  0.00           O  
ATOM    725  N   ALA    47      47.760  74.309  65.868  1.00  0.00           N  
ATOM    726  H   ALA    47      47.916  74.552  64.899  1.00  0.00           H  
ATOM    727  CA  ALA    47      48.386  73.106  66.412  1.00  0.00           C  
ATOM    728  HA  ALA    47      47.612  72.505  66.891  1.00  0.00           H  
ATOM    729  CB  ALA    47      48.997  72.272  65.288  1.00  0.00           C  
ATOM    730  HB1 ALA    47      49.394  71.342  65.696  1.00  0.00           H  
ATOM    731  HB2 ALA    47      48.233  72.034  64.546  1.00  0.00           H  
ATOM    732  HB3 ALA    47      49.801  72.828  64.806  1.00  0.00           H  
ATOM    733  C   ALA    47      49.436  73.443  67.465  1.00  0.00           C  
ATOM    734  O   ALA    47      49.604  72.690  68.430  1.00  0.00           O  
ATOM    735  N   GLY    48      50.143  74.564  67.312  1.00  0.00           N  
ATOM    736  H   GLY    48      49.999  75.165  66.512  1.00  0.00           H  
ATOM    737  CA  GLY    48      51.065  74.986  68.354  1.00  0.00           C  
ATOM    738  HA2 GLY    48      51.742  74.171  68.607  1.00  0.00           H  
ATOM    739  HA3 GLY    48      51.654  75.818  67.969  1.00  0.00           H  
ATOM    740  C   GLY    48      50.347  75.451  69.608  1.00  0.00           C  
ATOM    741  O   GLY    48      50.824  75.226  70.727  1.00  0.00           O  
ATOM    742  N   ASP    49      49.191  76.105  69.438  1.00  0.00           N  
ATOM    743  H   ASP    49      48.847  76.307  68.511  1.00  0.00           H  
ATOM    744  CA  ASP    49      48.391  76.520  70.587  1.00  0.00           C  
ATOM    745  HA  ASP    49      49.016  77.102  71.264  1.00  0.00           H  
ATOM    746  CB  ASP    49      47.224  77.396  70.124  1.00  0.00           C  
ATOM    747  HB2 ASP    49      46.724  76.949  69.267  1.00  0.00           H  
ATOM    748  HB3 ASP    49      46.499  77.459  70.936  1.00  0.00           H  
ATOM    749  CG  ASP    49      47.652  78.822  69.780  1.00  0.00           C  
ATOM    750  OD1 ASP    49      48.812  79.196  70.079  1.00  0.00           O  
ATOM    751  OD2 ASP    49      46.823  79.567  69.206  1.00  0.00           O  
ATOM    752  C   ASP    49      47.890  75.309  71.368  1.00  0.00           C  
ATOM    753  O   ASP    49      48.007  75.258  72.599  1.00  0.00           O  
ATOM    754  N   LYS    50      47.339  74.312  70.667  1.00  0.00           N  
ATOM    755  H   LYS    50      47.253  74.383  69.663  1.00  0.00           H  
ATOM    756  CA  LYS    50      46.952  73.074  71.335  1.00  0.00           C  
ATOM    757  HA  LYS    50      46.151  73.300  72.039  1.00  0.00           H  
ATOM    758  CB  LYS    50      46.429  72.056  70.315  1.00  0.00           C  
ATOM    759  HB2 LYS    50      47.216  71.819  69.597  1.00  0.00           H  
ATOM    760  HB3 LYS    50      46.180  71.141  70.855  1.00  0.00           H  
ATOM    761  CG  LYS    50      45.197  72.520  69.556  1.00  0.00           C  
ATOM    762  HG2 LYS    50      44.465  72.892  70.274  1.00  0.00           H  
ATOM    763  HG3 LYS    50      45.441  73.329  68.887  1.00  0.00           H  
ATOM    764  CD  LYS    50      44.543  71.406  68.751  1.00  0.00           C  
ATOM    765  HD2 LYS    50      45.283  70.954  68.088  1.00  0.00           H  
ATOM    766  HD3 LYS    50      44.171  70.646  69.439  1.00  0.00           H  
ATOM    767  CE  LYS    50      43.377  71.954  67.906  1.00  0.00           C  
ATOM    768  HE2 LYS    50      42.738  72.557  68.554  1.00  0.00           H  
ATOM    769  HE3 LYS    50      43.773  72.599  67.119  1.00  0.00           H  
ATOM    770  NZ  LYS    50      42.543  70.863  67.299  1.00  0.00           N  
ATOM    771  HZ1 LYS    50      43.098  70.335  66.639  1.00  0.00           H  
ATOM    772  HZ2 LYS    50      42.216  70.242  68.026  1.00  0.00           H  
ATOM    773  HZ3 LYS    50      41.747  71.265  66.823  1.00  0.00           H  
ATOM    774  C   LYS    50      48.118  72.492  72.129  1.00  0.00           C  
ATOM    775  O   LYS    50      47.953  72.096  73.289  1.00  0.00           O  
ATOM    776  N   TRP    51      49.313  72.456  71.525  1.00  0.00           N  
ATOM    777  H   TRP    51      49.418  72.801  70.581  1.00  0.00           H  
ATOM    778  CA  TRP    51      50.477  71.896  72.207  1.00  0.00           C  
ATOM    779  HA  TRP    51      50.221  70.904  72.583  1.00  0.00           H  
ATOM    780  CB  TRP    51      51.629  71.736  71.211  1.00  0.00           C  
ATOM    781  HB2 TRP    51      51.376  70.937  70.513  1.00  0.00           H  
ATOM    782  HB3 TRP    51      51.721  72.656  70.633  1.00  0.00           H  
ATOM    783  CG  TRP    51      52.982  71.434  71.812  1.00  0.00           C  
ATOM    784  CD1 TRP    51      54.081  72.235  71.770  1.00  0.00           C  
ATOM    785  HD1 TRP    51      54.114  73.208  71.305  1.00  0.00           H  
ATOM    786  NE1 TRP    51      55.133  71.636  72.417  1.00  0.00           N  
ATOM    787  HE1 TRP    51      56.049  72.051  72.513  1.00  0.00           H  
ATOM    788  CE2 TRP    51      54.734  70.416  72.892  1.00  0.00           C  
ATOM    789  CZ2 TRP    51      55.449  69.448  73.611  1.00  0.00           C  
ATOM    790  HZ2 TRP    51      56.486  69.598  73.877  1.00  0.00           H  
ATOM    791  CH2 TRP    51      54.782  68.306  73.972  1.00  0.00           C  
ATOM    792  HH2 TRP    51      55.300  67.544  74.532  1.00  0.00           H  
ATOM    793  CZ3 TRP    51      53.426  68.113  73.634  1.00  0.00           C  
ATOM    794  HZ3 TRP    51      52.922  67.218  73.948  1.00  0.00           H  
ATOM    795  CE3 TRP    51      52.718  69.077  72.913  1.00  0.00           C  
ATOM    796  HE3 TRP    51      51.679  68.935  72.673  1.00  0.00           H  
ATOM    797  CD2 TRP    51      53.378  70.250  72.530  1.00  0.00           C  
ATOM    798  C   TRP    51      50.883  72.753  73.401  1.00  0.00           C  
ATOM    799  O   TRP    51      51.172  72.222  74.478  1.00  0.00           O  
ATOM    800  N   SER    52      50.887  74.079  73.240  1.00  0.00           N  
ATOM    801  H   SER    52      50.629  74.489  72.356  1.00  0.00           H  
ATOM    802  CA  SER    52      51.179  74.960  74.371  1.00  0.00           C  
ATOM    803  HA  SER    52      52.157  74.697  74.776  1.00  0.00           H  
ATOM    804  CB  SER    52      51.226  76.419  73.913  1.00  0.00           C  
ATOM    805  HB2 SER    52      50.362  76.639  73.284  1.00  0.00           H  
ATOM    806  HB3 SER    52      51.187  77.064  74.792  1.00  0.00           H  
ATOM    807  OG  SER    52      52.416  76.709  73.206  1.00  0.00           O  
ATOM    808  HG  SER    52      52.175  77.083  72.354  1.00  0.00           H  
ATOM    809  C   SER    52      50.155  74.792  75.486  1.00  0.00           C  
ATOM    810  O   SER    52      50.514  74.758  76.670  1.00  0.00           O  
ATOM    811  N   ALA    53      48.872  74.695  75.130  1.00  0.00           N  
ATOM    812  H   ALA    53      48.607  74.697  74.160  1.00  0.00           H  
ATOM    813  CA  ALA    53      47.841  74.511  76.147  1.00  0.00           C  
ATOM    814  HA  ALA    53      47.935  75.309  76.885  1.00  0.00           H  
ATOM    815  CB  ALA    53      46.449  74.617  75.517  1.00  0.00           C  
ATOM    816  HB1 ALA    53      45.689  74.509  76.291  1.00  0.00           H  
ATOM    817  HB2 ALA    53      46.332  75.592  75.041  1.00  0.00           H  
ATOM    818  HB3 ALA    53      46.312  73.835  74.769  1.00  0.00           H  
ATOM    819  C   ALA    53      48.014  73.175  76.855  1.00  0.00           C  
ATOM    820  O   ALA    53      47.924  73.099  78.089  1.00  0.00           O  
ATOM    821  N   PHE    54      48.289  72.114  76.093  1.00  0.00           N  
ATOM    822  H   PHE    54      48.369  72.208  75.092  1.00  0.00           H  
ATOM    823  CA  PHE    54      48.530  70.810  76.705  1.00  0.00           C  
ATOM    824  HA  PHE    54      47.619  70.493  77.214  1.00  0.00           H  
ATOM    825  CB  PHE    54      48.849  69.785  75.617  1.00  0.00           C  
ATOM    826  HB2 PHE    54      47.933  69.611  75.055  1.00  0.00           H  
ATOM    827  HB3 PHE    54      49.584  70.203  74.929  1.00  0.00           H  
ATOM    828  CG  PHE    54      49.364  68.472  76.141  1.00  0.00           C  
ATOM    829  CD1 PHE    54      48.527  67.607  76.822  1.00  0.00           C  
ATOM    830  HD1 PHE    54      47.492  67.877  76.983  1.00  0.00           H  
ATOM    831  CE1 PHE    54      48.988  66.404  77.290  1.00  0.00           C  
ATOM    832  HE1 PHE    54      48.324  65.742  77.830  1.00  0.00           H  
ATOM    833  CZ  PHE    54      50.310  66.046  77.095  1.00  0.00           C  
ATOM    834  HZ  PHE    54      50.689  65.113  77.488  1.00  0.00           H  
ATOM    835  CE2 PHE    54      51.156  66.893  76.408  1.00  0.00           C  
ATOM    836  HE2 PHE    54      52.193  66.640  76.271  1.00  0.00           H  
ATOM    837  CD2 PHE    54      50.681  68.097  75.930  1.00  0.00           C  
ATOM    838  HD2 PHE    54      51.353  68.763  75.409  1.00  0.00           H  
ATOM    839  C   PHE    54      49.646  70.881  77.748  1.00  0.00           C  
ATOM    840  O   PHE    54      49.527  70.309  78.839  1.00  0.00           O  
ATOM    841  N   LEU    55      50.713  71.637  77.454  1.00  0.00           N  
ATOM    842  H   LEU    55      50.777  72.100  76.557  1.00  0.00           H  
ATOM    843  CA  LEU    55      51.861  71.691  78.359  1.00  0.00           C  
ATOM    844  HA  LEU    55      52.087  70.677  78.680  1.00  0.00           H  
ATOM    845  CB  LEU    55      53.062  72.300  77.650  1.00  0.00           C  
ATOM    846  HB2 LEU    55      52.723  73.147  77.052  1.00  0.00           H  
ATOM    847  HB3 LEU    55      53.748  72.697  78.401  1.00  0.00           H  
ATOM    848  CG  LEU    55      53.828  71.337  76.765  1.00  0.00           C  
ATOM    849  HG  LEU    55      53.158  70.872  76.041  1.00  0.00           H  
ATOM    850  CD1 LEU    55      54.892  72.106  76.021  1.00  0.00           C  
ATOM    851 HD11 LEU    55      55.515  71.425  75.447  1.00  0.00           H  
ATOM    852 HD12 LEU    55      54.423  72.813  75.334  1.00  0.00           H  
ATOM    853 HD13 LEU    55      55.528  72.650  76.721  1.00  0.00           H  
ATOM    854  CD2 LEU    55      54.440  70.273  77.633  1.00  0.00           C  
ATOM    855 HD21 LEU    55      55.146  69.686  77.043  1.00  0.00           H  
ATOM    856 HD22 LEU    55      54.974  70.710  78.477  1.00  0.00           H  
ATOM    857 HD23 LEU    55      53.682  69.583  77.996  1.00  0.00           H  
ATOM    858  C   LEU    55      51.549  72.471  79.628  1.00  0.00           C  
ATOM    859  O   LEU    55      51.933  72.051  80.727  1.00  0.00           O  
ATOM    860  N   LYS    56      50.880  73.619  79.504  1.00  0.00           N  
ATOM    861  H   LYS    56      50.575  73.940  78.594  1.00  0.00           H  
ATOM    862  CA  LYS    56      50.494  74.361  80.699  1.00  0.00           C  
ATOM    863  HA  LYS    56      51.403  74.607  81.250  1.00  0.00           H  
ATOM    864  CB  LYS    56      49.792  75.664  80.313  1.00  0.00           C  
ATOM    865  HB2 LYS    56      50.384  76.112  79.515  1.00  0.00           H  
ATOM    866  HB3 LYS    56      48.803  75.445  79.908  1.00  0.00           H  
ATOM    867  CG  LYS    56      49.667  76.662  81.471  1.00  0.00           C  
ATOM    868  HG2 LYS    56      48.969  76.259  82.207  1.00  0.00           H  
ATOM    869  HG3 LYS    56      50.632  76.780  81.965  1.00  0.00           H  
ATOM    870  CD  LYS    56      49.139  78.019  80.999  1.00  0.00           C  
ATOM    871  HD2 LYS    56      48.170  77.887  80.516  1.00  0.00           H  
ATOM    872  HD3 LYS    56      49.010  78.672  81.863  1.00  0.00           H  
ATOM    873  CE  LYS    56      50.106  78.669  80.019  1.00  0.00           C  
ATOM    874  HE2 LYS    56      50.156  78.072  79.108  1.00  0.00           H  
ATOM    875  HE3 LYS    56      49.719  79.654  79.755  1.00  0.00           H  
ATOM    876  NZ  LYS    56      51.482  78.822  80.591  1.00  0.00           N  
ATOM    877  HZ1 LYS    56      52.088  79.265  79.917  1.00  0.00           H  
ATOM    878  HZ2 LYS    56      51.439  79.385  81.429  1.00  0.00           H  
ATOM    879  HZ3 LYS    56      51.855  77.912  80.828  1.00  0.00           H  
ATOM    880  C   LYS    56      49.607  73.508  81.599  1.00  0.00           C  
ATOM    881  O   LYS    56      49.818  73.437  82.813  1.00  0.00           O  
ATOM    882  N   GLU    57      48.624  72.825  81.015  1.00  0.00           N  
ATOM    883  H   GLU    57      48.472  72.883  80.018  1.00  0.00           H  
ATOM    884  CA  GLU    57      47.768  71.962  81.819  1.00  0.00           C  
ATOM    885  HA  GLU    57      47.335  72.564  82.618  1.00  0.00           H  
ATOM    886  CB  GLU    57      46.623  71.404  80.964  1.00  0.00           C  
ATOM    887  HB2 GLU    57      45.936  72.213  80.712  1.00  0.00           H  
ATOM    888  HB3 GLU    57      47.044  71.028  80.030  1.00  0.00           H  
ATOM    889  CG  GLU    57      45.844  70.259  81.607  1.00  0.00           C  
ATOM    890  HG2 GLU    57      45.104  69.915  80.883  1.00  0.00           H  
ATOM    891  HG3 GLU    57      46.505  69.415  81.808  1.00  0.00           H  
ATOM    892  CD  GLU    57      45.095  70.655  82.897  1.00  0.00           C  
ATOM    893  OE1 GLU    57      45.072  71.858  83.255  1.00  0.00           O  
ATOM    894  OE2 GLU    57      44.521  69.750  83.555  1.00  0.00           O  
ATOM    895  C   GLU    57      48.574  70.842  82.466  1.00  0.00           C  
ATOM    896  O   GLU    57      48.389  70.542  83.652  1.00  0.00           O  
ATOM    897  N   GLN    58      49.497  70.229  81.712  1.00  0.00           N  
ATOM    898  H   GLN    58      49.629  70.489  80.744  1.00  0.00           H  
ATOM    899  CA  GLN    58      50.283  69.133  82.273  1.00  0.00           C  
ATOM    900  HA  GLN    58      49.613  68.453  82.800  1.00  0.00           H  
ATOM    901  CB  GLN    58      50.983  68.340  81.169  1.00  0.00           C  
ATOM    902  HB2 GLN    58      51.562  69.028  80.551  1.00  0.00           H  
ATOM    903  HB3 GLN    58      51.680  67.650  81.633  1.00  0.00           H  
ATOM    904  CG  GLN    58      50.057  67.525  80.267  1.00  0.00           C  
ATOM    905  HG2 GLN    58      49.276  68.166  79.870  1.00  0.00           H  
ATOM    906  HG3 GLN    58      50.628  67.157  79.423  1.00  0.00           H  
ATOM    907  CD  GLN    58      49.406  66.378  80.985  1.00  0.00           C  
ATOM    908  OE1 GLN    58      50.081  65.521  81.545  1.00  0.00           O  
ATOM    909  NE2 GLN    58      48.086  66.352  80.976  1.00  0.00           N  
ATOM    910 HE21 GLN    58      47.609  65.609  81.463  1.00  0.00           H  
ATOM    911 HE22 GLN    58      47.567  67.094  80.527  1.00  0.00           H  
ATOM    912  C   GLN    58      51.313  69.636  83.268  1.00  0.00           C  
ATOM    913  O   GLN    58      51.717  68.891  84.168  1.00  0.00           O  
ATOM    914  N   SER    59      51.762  70.879  83.111  1.00  0.00           N  
ATOM    915  H   SER    59      51.398  71.467  82.377  1.00  0.00           H  
ATOM    916  CA  SER    59      52.701  71.442  84.075  1.00  0.00           C  
ATOM    917  HA  SER    59      53.531  70.746  84.199  1.00  0.00           H  
ATOM    918  CB  SER    59      53.263  72.763  83.560  1.00  0.00           C  
ATOM    919  HB2 SER    59      53.721  72.605  82.583  1.00  0.00           H  
ATOM    920  HB3 SER    59      52.464  73.498  83.463  1.00  0.00           H  
ATOM    921  OG  SER    59      54.246  73.257  84.444  1.00  0.00           O  
ATOM    922  HG  SER    59      54.998  72.654  84.432  1.00  0.00           H  
ATOM    923  C   SER    59      52.029  71.633  85.424  1.00  0.00           C  
ATOM    924  O   SER    59      52.546  71.193  86.456  1.00  0.00           O  
ATOM    925  N   THR    60      50.863  72.276  85.425  1.00  0.00           N  
ATOM    926  H   THR    60      50.474  72.610  84.555  1.00  0.00           H  
ATOM    927  CA  THR    60      50.052  72.370  86.633  1.00  0.00           C  
ATOM    928  HA  THR    60      50.570  73.008  87.350  1.00  0.00           H  
ATOM    929  CB  THR    60      48.708  73.012  86.291  1.00  0.00           C  
ATOM    930  HB  THR    60      48.167  72.379  85.587  1.00  0.00           H  
ATOM    931  CG2 THR    60      47.853  73.185  87.545  1.00  0.00           C  
ATOM    932 HG21 THR    60      46.959  73.758  87.298  1.00  0.00           H  
ATOM    933 HG22 THR    60      47.541  72.212  87.925  1.00  0.00           H  
ATOM    934 HG23 THR    60      48.416  73.713  88.316  1.00  0.00           H  
ATOM    935  OG1 THR    60      48.935  74.287  85.670  1.00  0.00           O  
ATOM    936  HG1 THR    60      49.311  74.134  84.799  1.00  0.00           H  
ATOM    937  C   THR    60      49.851  70.998  87.270  1.00  0.00           C  
ATOM    938  O   THR    60      50.133  70.802  88.458  1.00  0.00           O  
ATOM    939  N   LEU    61      49.387  70.028  86.480  1.00  0.00           N  
ATOM    940  H   LEU    61      49.171  70.216  85.510  1.00  0.00           H  
ATOM    941  CA  LEU    61      49.140  68.691  87.006  1.00  0.00           C  
ATOM    942  HA  LEU    61      48.411  68.775  87.811  1.00  0.00           H  
ATOM    943  CB  LEU    61      48.584  67.796  85.902  1.00  0.00           C  
ATOM    944  HB2 LEU    61      49.040  68.089  84.958  1.00  0.00           H  
ATOM    945  HB3 LEU    61      48.901  66.770  86.092  1.00  0.00           H  
ATOM    946  CG  LEU    61      47.063  67.790  85.756  1.00  0.00           C  
ATOM    947  HG  LEU    61      46.701  68.819  85.772  1.00  0.00           H  
ATOM    948  CD1 LEU    61      46.674  67.174  84.425  1.00  0.00           C  
ATOM    949 HD11 LEU    61      45.588  67.190  84.319  1.00  0.00           H  
ATOM    950 HD12 LEU    61      47.108  67.753  83.610  1.00  0.00           H  
ATOM    951 HD13 LEU    61      47.026  66.144  84.366  1.00  0.00           H  
ATOM    952  CD2 LEU    61      46.444  67.030  86.928  1.00  0.00           C  
ATOM    953 HD21 LEU    61      45.361  66.996  86.804  1.00  0.00           H  
ATOM    954 HD22 LEU    61      46.828  66.010  86.958  1.00  0.00           H  
ATOM    955 HD23 LEU    61      46.660  67.535  87.867  1.00  0.00           H  
ATOM    956  C   LEU    61      50.400  68.078  87.602  1.00  0.00           C  
ATOM    957  O   LEU    61      50.347  67.447  88.661  1.00  0.00           O  
ATOM    958  N   ALA    62      51.548  68.258  86.942  1.00  0.00           N  
ATOM    959  H   ALA    62      51.570  68.782  86.080  1.00  0.00           H  
ATOM    960  CA  ALA    62      52.784  67.657  87.436  1.00  0.00           C  
ATOM    961  HA  ALA    62      52.610  66.589  87.579  1.00  0.00           H  
ATOM    962  CB  ALA    62      53.897  67.817  86.400  1.00  0.00           C  
ATOM    963  HB1 ALA    62      53.552  67.495  85.422  1.00  0.00           H  
ATOM    964  HB2 ALA    62      54.188  68.866  86.327  1.00  0.00           H  
ATOM    965  HB3 ALA    62      54.767  67.233  86.682  1.00  0.00           H  
ATOM    966  C   ALA    62      53.212  68.257  88.770  1.00  0.00           C  
ATOM    967  O   ALA    62      53.851  67.576  89.579  1.00  0.00           O  
ATOM    968  N   GLN    63      52.857  69.511  89.028  1.00  0.00           N  
ATOM    969  H   GLN    63      52.327  70.042  88.350  1.00  0.00           H  
ATOM    970  CA  GLN    63      53.260  70.159  90.272  1.00  0.00           C  
ATOM    971  HA  GLN    63      54.326  70.003  90.429  1.00  0.00           H  
ATOM    972  CB  GLN    63      53.011  71.669  90.186  1.00  0.00           C  
ATOM    973  HB2 GLN    63      52.025  71.836  89.759  1.00  0.00           H  
ATOM    974  HB3 GLN    63      53.012  72.101  91.188  1.00  0.00           H  
ATOM    975  CG  GLN    63      54.070  72.409  89.366  1.00  0.00           C  
ATOM    976  HG2 GLN    63      54.979  72.509  89.961  1.00  0.00           H  
ATOM    977  HG3 GLN    63      54.299  71.828  88.473  1.00  0.00           H  
ATOM    978  CD  GLN    63      53.613  73.778  88.908  1.00  0.00           C  
ATOM    979  OE1 GLN    63      54.206  74.265  87.822  1.00  0.00           O  
ATOM    980  NE2 GLN    63      52.735  74.392  89.517  1.00  0.00           N  
ATOM    981 HE21 GLN    63      52.305  73.984  90.331  1.00  0.00           H  
ATOM    982 HE22 GLN    63      52.437  75.290  89.170  1.00  0.00           H  
ATOM    983  C   GLN    63      52.565  69.589  91.499  1.00  0.00           C  
ATOM    984  O   GLN    63      52.961  69.932  92.619  1.00  0.00           O  
ATOM    985  N   MET    64      51.557  68.732  91.324  1.00  0.00           N  
ATOM    986  H   MET    64      51.269  68.487  90.386  1.00  0.00           H  
ATOM    987  CA  MET    64      50.853  68.109  92.436  1.00  0.00           C  
ATOM    988  HA  MET    64      50.821  68.811  93.270  1.00  0.00           H  
ATOM    989  CB  MET    64      49.408  67.788  92.043  1.00  0.00           C  
ATOM    990  HB2 MET    64      49.438  67.154  91.160  1.00  0.00           H  
ATOM    991  HB3 MET    64      48.910  67.247  92.848  1.00  0.00           H  
ATOM    992  CG  MET    64      48.575  69.017  91.730  1.00  0.00           C  
ATOM    993  HG2 MET    64      48.430  69.602  92.638  1.00  0.00           H  
ATOM    994  HG3 MET    64      49.105  69.631  91.001  1.00  0.00           H  
ATOM    995  SD  MET    64      46.971  68.587  91.024  1.00  0.00           S  
ATOM    996  CE  MET    64      46.444  70.173  90.345  1.00  0.00           C  
ATOM    997  HE1 MET    64      45.394  70.113  90.058  1.00  0.00           H  
ATOM    998  HE2 MET    64      46.572  70.954  91.094  1.00  0.00           H  
ATOM    999  HE3 MET    64      47.046  70.407  89.467  1.00  0.00           H  
ATOM   1000  C   MET    64      51.540  66.847  92.932  1.00  0.00           C  
ATOM   1001  O   MET    64      50.998  66.174  93.811  1.00  0.00           O  
ATOM   1002  N   TYR    65      52.697  66.502  92.383  1.00  0.00           N  
ATOM   1003  H   TYR    65      53.083  67.068  91.640  1.00  0.00           H  
ATOM   1004  CA  TYR    65      53.530  65.425  92.920  1.00  0.00           C  
ATOM   1005  HA  TYR    65      53.018  64.941  93.748  1.00  0.00           H  
ATOM   1006  CB  TYR    65      53.812  64.329  91.887  1.00  0.00           C  
ATOM   1007  HB2 TYR    65      54.469  64.743  91.124  1.00  0.00           H  
ATOM   1008  HB3 TYR    65      54.346  63.513  92.375  1.00  0.00           H  
ATOM   1009  CG  TYR    65      52.590  63.776  91.159  1.00  0.00           C  
ATOM   1010  CD1 TYR    65      52.021  64.467  90.092  1.00  0.00           C  
ATOM   1011  HD1 TYR    65      52.441  65.411  89.781  1.00  0.00           H  
ATOM   1012  CE1 TYR    65      50.919  63.973  89.417  1.00  0.00           C  
ATOM   1013  HE1 TYR    65      50.492  64.532  88.596  1.00  0.00           H  
ATOM   1014  CZ  TYR    65      50.373  62.768  89.789  1.00  0.00           C  
ATOM   1015  OH  TYR    65      49.275  62.289  89.105  1.00  0.00           O  
ATOM   1016  HH  TYR    65      48.899  61.498  89.503  1.00  0.00           H  
ATOM   1017  CE2 TYR    65      50.925  62.050  90.839  1.00  0.00           C  
ATOM   1018  HE2 TYR    65      50.465  61.143  91.160  1.00  0.00           H  
ATOM   1019  CD2 TYR    65      52.031  62.554  91.513  1.00  0.00           C  
ATOM   1020  HD2 TYR    65      52.449  61.990  92.336  1.00  0.00           H  
ATOM   1021  C   TYR    65      54.829  66.062  93.388  1.00  0.00           C  
ATOM   1022  O   TYR    65      55.575  66.617  92.557  1.00  0.00           O  
ATOM   1023  N   PRO    66      55.135  66.036  94.688  1.00  0.00           N  
ATOM   1024  CD  PRO    66      54.331  65.458  95.780  1.00  0.00           C  
ATOM   1025  HD2 PRO    66      54.101  64.412  95.610  1.00  0.00           H  
ATOM   1026  HD3 PRO    66      53.413  66.035  95.900  1.00  0.00           H  
ATOM   1027  CG  PRO    66      55.213  65.639  96.989  1.00  0.00           C  
ATOM   1028  HG2 PRO    66      55.822  64.746  97.126  1.00  0.00           H  
ATOM   1029  HG3 PRO    66      54.615  65.822  97.881  1.00  0.00           H  
ATOM   1030  CB  PRO    66      56.098  66.811  96.687  1.00  0.00           C  
ATOM   1031  HB2 PRO    66      57.023  66.780  97.266  1.00  0.00           H  
ATOM   1032  HB3 PRO    66      55.558  67.735  96.893  1.00  0.00           H  
ATOM   1033  CA  PRO    66      56.349  66.700  95.183  1.00  0.00           C  
ATOM   1034  HA  PRO    66      56.446  67.699  94.757  1.00  0.00           H  
ATOM   1035  C   PRO    66      57.593  65.870  94.889  1.00  0.00           C  
ATOM   1036  O   PRO    66      57.652  64.679  95.210  1.00  0.00           O  
ATOM   1037  N   LEU    67      58.592  66.513  94.267  1.00  0.00           N  
ATOM   1038  H   LEU    67      58.488  67.478  93.993  1.00  0.00           H  
ATOM   1039  CA  LEU    67      59.864  65.836  94.023  1.00  0.00           C  
ATOM   1040  HA  LEU    67      59.687  64.981  93.376  1.00  0.00           H  
ATOM   1041  CB  LEU    67      60.847  66.775  93.321  1.00  0.00           C  
ATOM   1042  HB2 LEU    67      61.129  67.544  94.043  1.00  0.00           H  
ATOM   1043  HB3 LEU    67      61.747  66.204  93.098  1.00  0.00           H  
ATOM   1044  CG  LEU    67      60.412  67.489  92.045  1.00  0.00           C  
ATOM   1045  HG  LEU    67      59.496  68.046  92.245  1.00  0.00           H  
ATOM   1046  CD1 LEU    67      61.482  68.481  91.619  1.00  0.00           C  
ATOM   1047 HD11 LEU    67      61.144  69.020  90.734  1.00  0.00           H  
ATOM   1048 HD12 LEU    67      61.659  69.205  92.414  1.00  0.00           H  
ATOM   1049 HD13 LEU    67      62.413  67.962  91.387  1.00  0.00           H  
ATOM   1050  CD2 LEU    67      60.145  66.492  90.941  1.00  0.00           C  
ATOM   1051 HD21 LEU    67      59.876  67.036  90.035  1.00  0.00           H  
ATOM   1052 HD22 LEU    67      61.030  65.890  90.740  1.00  0.00           H  
ATOM   1053 HD23 LEU    67      59.314  65.843  91.216  1.00  0.00           H  
ATOM   1054  C   LEU    67      60.473  65.342  95.323  1.00  0.00           C  
ATOM   1055  O   LEU    67      61.170  64.320  95.337  1.00  0.00           O  
ATOM   1056  N   GLN    68      60.202  66.059  96.420  1.00  0.00           N  
ATOM   1057  H   GLN    68      59.606  66.870  96.349  1.00  0.00           H  
ATOM   1058  CA  GLN    68      60.720  65.706  97.738  1.00  0.00           C  
ATOM   1059  HA  GLN    68      61.799  65.860  97.727  1.00  0.00           H  
ATOM   1060  CB  GLN    68      60.103  66.654  98.779  1.00  0.00           C  
ATOM   1061  HB2 GLN    68      60.281  67.667  98.416  1.00  0.00           H  
ATOM   1062  HB3 GLN    68      59.020  66.532  98.797  1.00  0.00           H  
ATOM   1063  CG  GLN    68      60.721  66.589 100.172  1.00  0.00           C  
ATOM   1064  HG2 GLN    68      61.740  66.205 100.110  1.00  0.00           H  
ATOM   1065  HG3 GLN    68      60.771  67.599 100.580  1.00  0.00           H  
ATOM   1066  CD  GLN    68      59.904  65.746 101.143  1.00  0.00           C  
ATOM   1067  OE1 GLN    68      58.709  65.516 100.935  1.00  0.00           O  
ATOM   1068  NE2 GLN    68      60.549  65.282 102.210  1.00  0.00           N  
ATOM   1069 HE21 GLN    68      61.527  65.482 102.344  1.00  0.00           H  
ATOM   1070 HE22 GLN    68      60.047  64.703 102.866  1.00  0.00           H  
ATOM   1071  C   GLN    68      60.456  64.241  98.087  1.00  0.00           C  
ATOM   1072  O   GLN    68      61.213  63.639  98.860  1.00  0.00           O  
ATOM   1073  N   GLU    69      59.418  63.639  97.500  1.00  0.00           N  
ATOM   1074  H   GLU    69      58.829  64.158  96.865  1.00  0.00           H  
ATOM   1075  CA  GLU    69      59.053  62.259  97.785  1.00  0.00           C  
ATOM   1076  HA  GLU    69      59.680  61.863  98.584  1.00  0.00           H  
ATOM   1077  CB  GLU    69      57.609  62.195  98.273  1.00  0.00           C  
ATOM   1078  HB2 GLU    69      56.952  62.632  97.520  1.00  0.00           H  
ATOM   1079  HB3 GLU    69      57.312  61.158  98.430  1.00  0.00           H  
ATOM   1080  CG  GLU    69      57.414  62.921  99.592  1.00  0.00           C  
ATOM   1081  HG2 GLU    69      58.001  62.436 100.374  1.00  0.00           H  
ATOM   1082  HG3 GLU    69      57.771  63.934  99.457  1.00  0.00           H  
ATOM   1083  CD  GLU    69      55.963  63.013 100.011  1.00  0.00           C  
ATOM   1084  OE1 GLU    69      55.340  64.064  99.743  1.00  0.00           O  
ATOM   1085  OE2 GLU    69      55.444  62.036 100.604  1.00  0.00           O  
ATOM   1086  C   GLU    69      59.261  61.338  96.584  1.00  0.00           C  
ATOM   1087  O   GLU    69      58.571  60.326  96.448  1.00  0.00           O  
ATOM   1088  N   ILE    70      60.215  61.660  95.713  1.00  0.00           N  
ATOM   1089  H   ILE    70      60.766  62.493  95.867  1.00  0.00           H  
ATOM   1090  CA  ILE    70      60.551  60.815  94.571  1.00  0.00           C  
ATOM   1091  HA  ILE    70      59.978  59.888  94.603  1.00  0.00           H  
ATOM   1092  CB  ILE    70      60.238  61.508  93.234  1.00  0.00           C  
ATOM   1093  HB  ILE    70      60.866  62.395  93.164  1.00  0.00           H  
ATOM   1094  CG2 ILE    70      60.584  60.591  92.061  1.00  0.00           C  
ATOM   1095 HG21 ILE    70      60.406  61.092  91.112  1.00  0.00           H  
ATOM   1096 HG22 ILE    70      61.649  60.361  92.076  1.00  0.00           H  
ATOM   1097 HG23 ILE    70      60.042  59.648  92.118  1.00  0.00           H  
ATOM   1098  CG1 ILE    70      58.787  61.992  93.219  1.00  0.00           C  
ATOM   1099 HG12 ILE    70      58.257  61.727  94.131  1.00  0.00           H  
ATOM   1100 HG13 ILE    70      58.772  63.077  93.139  1.00  0.00           H  
ATOM   1101  CD1 ILE    70      57.968  61.441  92.099  1.00  0.00           C  
ATOM   1102 HD11 ILE    70      56.940  61.784  92.218  1.00  0.00           H  
ATOM   1103 HD12 ILE    70      58.329  61.796  91.136  1.00  0.00           H  
ATOM   1104 HD13 ILE    70      57.968  60.358  92.118  1.00  0.00           H  
ATOM   1105  C   ILE    70      62.027  60.459  94.652  1.00  0.00           C  
ATOM   1106  O   ILE    70      62.880  61.349  94.731  1.00  0.00           O  
ATOM   1107  N   GLN    71      62.325  59.161  94.626  1.00  0.00           N  
ATOM   1108  H   GLN    71      61.581  58.477  94.556  1.00  0.00           H  
ATOM   1109  CA  GLN    71      63.699  58.682  94.710  1.00  0.00           C  
ATOM   1110  HA  GLN    71      64.337  59.469  95.114  1.00  0.00           H  
ATOM   1111  CB  GLN    71      63.796  57.487  95.667  1.00  0.00           C  
ATOM   1112  HB2 GLN    71      63.040  56.742  95.416  1.00  0.00           H  
ATOM   1113  HB3 GLN    71      64.768  57.014  95.510  1.00  0.00           H  
ATOM   1114  CG  GLN    71      63.733  57.853  97.150  1.00  0.00           C  
ATOM   1115  HG2 GLN    71      63.974  56.965  97.734  1.00  0.00           H  
ATOM   1116  HG3 GLN    71      64.479  58.618  97.365  1.00  0.00           H  
ATOM   1117  CD  GLN    71      62.359  58.340  97.575  1.00  0.00           C  
ATOM   1118  OE1 GLN    71      62.228  59.381  98.227  1.00  0.00           O  
ATOM   1119  NE2 GLN    71      61.325  57.587  97.210  1.00  0.00           N  
ATOM   1120 HE21 GLN    71      61.470  56.745  96.675  1.00  0.00           H  
ATOM   1121 HE22 GLN    71      60.393  57.883  97.464  1.00  0.00           H  
ATOM   1122  C   GLN    71      64.275  58.291  93.358  1.00  0.00           C  
ATOM   1123  O   GLN    71      65.440  58.592  93.083  1.00  0.00           O  
ATOM   1124  N   ASN    72      63.498  57.623  92.509  1.00  0.00           N  
ATOM   1125  H   ASN    72      62.549  57.385  92.770  1.00  0.00           H  
ATOM   1126  CA  ASN    72      63.968  57.274  91.171  1.00  0.00           C  
ATOM   1127  HA  ASN    72      64.872  56.671  91.269  1.00  0.00           H  
ATOM   1128  CB  ASN    72      62.904  56.430  90.451  1.00  0.00           C  
ATOM   1129  HB2 ASN    72      62.657  55.588  91.098  1.00  0.00           H  
ATOM   1130  HB3 ASN    72      61.995  57.015  90.307  1.00  0.00           H  
ATOM   1131  CG  ASN    72      63.370  55.876  89.097  1.00  0.00           C  
ATOM   1132  OD1 ASN    72      64.061  56.549  88.335  1.00  0.00           O  
ATOM   1133  ND2 ASN    72      62.976  54.638  88.796  1.00  0.00           N  
ATOM   1134 HD21 ASN    72      62.430  54.113  89.462  1.00  0.00           H  
ATOM   1135  C   ASN    72      64.296  58.559  90.410  1.00  0.00           C  
ATOM   1136  O   ASN    72      63.426  59.413  90.210  1.00  0.00           O  
ATOM   1137  N   LEU    73      65.566  58.700  90.004  1.00  0.00           N  
ATOM   1138  H   LEU    73      66.234  57.964  90.185  1.00  0.00           H  
ATOM   1139  CA  LEU    73      66.069  59.984  89.525  1.00  0.00           C  
ATOM   1140  HA  LEU    73      65.711  60.763  90.195  1.00  0.00           H  
ATOM   1141  CB  LEU    73      67.599  59.996  89.556  1.00  0.00           C  
ATOM   1142  HB2 LEU    73      67.951  59.063  89.112  1.00  0.00           H  
ATOM   1143  HB3 LEU    73      67.947  60.799  88.903  1.00  0.00           H  
ATOM   1144  CG  LEU    73      68.282  60.186  90.912  1.00  0.00           C  
ATOM   1145  HG  LEU    73      67.860  59.465  91.614  1.00  0.00           H  
ATOM   1146  CD1 LEU    73      69.777  59.895  90.796  1.00  0.00           C  
ATOM   1147 HD11 LEU    73      70.260  60.031  91.764  1.00  0.00           H  
ATOM   1148 HD12 LEU    73      69.934  58.867  90.471  1.00  0.00           H  
ATOM   1149 HD13 LEU    73      70.223  60.572  90.070  1.00  0.00           H  
ATOM   1150  CD2 LEU    73      68.045  61.589  91.475  1.00  0.00           C  
ATOM   1151 HD21 LEU    73      68.574  61.693  92.423  1.00  0.00           H  
ATOM   1152 HD22 LEU    73      68.421  62.340  90.779  1.00  0.00           H  
ATOM   1153 HD23 LEU    73      66.984  61.754  91.653  1.00  0.00           H  
ATOM   1154  C   LEU    73      65.567  60.326  88.124  1.00  0.00           C  
ATOM   1155  O   LEU    73      65.288  61.497  87.843  1.00  0.00           O  
ATOM   1156  N   THR    74      65.463  59.346  87.216  1.00  0.00           N  
ATOM   1157  H   THR    74      65.704  58.389  87.434  1.00  0.00           H  
ATOM   1158  CA  THR    74      64.941  59.685  85.890  1.00  0.00           C  
ATOM   1159  HA  THR    74      65.481  60.557  85.519  1.00  0.00           H  
ATOM   1160  CB  THR    74      65.162  58.552  84.887  1.00  0.00           C  
ATOM   1161  HB  THR    74      64.550  58.735  84.002  1.00  0.00           H  
ATOM   1162  CG2 THR    74      66.628  58.500  84.452  1.00  0.00           C  
ATOM   1163 HG21 THR    74      66.752  57.741  83.680  1.00  0.00           H  
ATOM   1164 HG22 THR    74      66.931  59.464  84.041  1.00  0.00           H  
ATOM   1165 HG23 THR    74      67.267  58.255  85.301  1.00  0.00           H  
ATOM   1166  OG1 THR    74      64.785  57.303  85.468  1.00  0.00           O  
ATOM   1167  HG1 THR    74      63.858  57.340  85.711  1.00  0.00           H  
ATOM   1168  C   THR    74      63.465  60.062  85.949  1.00  0.00           C  
ATOM   1169  O   THR    74      63.007  60.911  85.173  1.00  0.00           O  
ATOM   1170  N   VAL    75      62.706  59.457  86.859  1.00  0.00           N  
ATOM   1171  H   VAL    75      63.106  58.767  87.482  1.00  0.00           H  
ATOM   1172  CA  VAL    75      61.376  59.978  87.149  1.00  0.00           C  
ATOM   1173  HA  VAL    75      60.798  60.002  86.224  1.00  0.00           H  
ATOM   1174  CB  VAL    75      60.646  59.052  88.139  1.00  0.00           C  
ATOM   1175  HB  VAL    75      61.247  58.955  89.039  1.00  0.00           H  
ATOM   1176  CG1 VAL    75      59.296  59.652  88.558  1.00  0.00           C  
ATOM   1177 HG11 VAL    75      58.785  58.966  89.233  1.00  0.00           H  
ATOM   1178 HG12 VAL    75      59.428  60.599  89.078  1.00  0.00           H  
ATOM   1179 HG13 VAL    75      58.671  59.812  87.681  1.00  0.00           H  
ATOM   1180  CG2 VAL    75      60.481  57.667  87.541  1.00  0.00           C  
ATOM   1181 HG21 VAL    75      59.978  57.022  88.262  1.00  0.00           H  
ATOM   1182 HG22 VAL    75      59.879  57.722  86.633  1.00  0.00           H  
ATOM   1183 HG23 VAL    75      61.448  57.224  87.307  1.00  0.00           H  
ATOM   1184  C   VAL    75      61.480  61.404  87.674  1.00  0.00           C  
ATOM   1185  O   VAL    75      60.707  62.286  87.282  1.00  0.00           O  
ATOM   1186  N   LYS    76      62.453  61.654  88.554  1.00  0.00           N  
ATOM   1187  H   LYS    76      63.061  60.909  88.863  1.00  0.00           H  
ATOM   1188  CA  LYS    76      62.631  62.986  89.124  1.00  0.00           C  
ATOM   1189  HA  LYS    76      61.681  63.291  89.568  1.00  0.00           H  
ATOM   1190  CB  LYS    76      63.694  62.939  90.225  1.00  0.00           C  
ATOM   1191  HB2 LYS    76      63.851  61.908  90.535  1.00  0.00           H  
ATOM   1192  HB3 LYS    76      64.642  63.308  89.832  1.00  0.00           H  
ATOM   1193  CG  LYS    76      63.335  63.712  91.494  1.00  0.00           C  
ATOM   1194  HG2 LYS    76      63.044  64.724  91.210  1.00  0.00           H  
ATOM   1195  HG3 LYS    76      62.495  63.232  91.989  1.00  0.00           H  
ATOM   1196  CD  LYS    76      64.525  63.802  92.453  1.00  0.00           C  
ATOM   1197  HD2 LYS    76      64.783  62.807  92.818  1.00  0.00           H  
ATOM   1198  HD3 LYS    76      65.377  64.208  91.907  1.00  0.00           H  
ATOM   1199  CE  LYS    76      64.219  64.717  93.632  1.00  0.00           C  
ATOM   1200  HE2 LYS    76      63.657  65.569  93.252  1.00  0.00           H  
ATOM   1201  HE3 LYS    76      63.595  64.186  94.355  1.00  0.00           H  
ATOM   1202  NZ  LYS    76      65.453  65.246  94.295  1.00  0.00           N  
ATOM   1203  HZ1 LYS    76      66.079  65.631  93.602  1.00  0.00           H  
ATOM   1204  HZ2 LYS    76      65.202  65.968  94.956  1.00  0.00           H  
ATOM   1205  HZ3 LYS    76      65.921  64.496  94.785  1.00  0.00           H  
ATOM   1206  C   LYS    76      63.007  64.002  88.051  1.00  0.00           C  
ATOM   1207  O   LYS    76      62.508  65.133  88.053  1.00  0.00           O  
ATOM   1208  N   LEU    77      63.883  63.616  87.120  1.00  0.00           N  
ATOM   1209  H   LEU    77      64.224  62.670  87.108  1.00  0.00           H  
ATOM   1210  CA  LEU    77      64.271  64.517  86.037  1.00  0.00           C  
ATOM   1211  HA  LEU    77      64.665  65.435  86.470  1.00  0.00           H  
ATOM   1212  CB  LEU    77      65.335  63.862  85.154  1.00  0.00           C  
ATOM   1213  HB2 LEU    77      65.023  62.839  84.937  1.00  0.00           H  
ATOM   1214  HB3 LEU    77      65.331  64.394  84.201  1.00  0.00           H  
ATOM   1215  CG  LEU    77      66.776  63.843  85.639  1.00  0.00           C  
ATOM   1216  HG  LEU    77      66.847  63.222  86.531  1.00  0.00           H  
ATOM   1217  CD1 LEU    77      67.654  63.231  84.563  1.00  0.00           C  
ATOM   1218 HD11 LEU    77      68.668  63.102  84.945  1.00  0.00           H  
ATOM   1219 HD12 LEU    77      67.274  62.251  84.271  1.00  0.00           H  
ATOM   1220 HD13 LEU    77      67.688  63.877  83.685  1.00  0.00           H  
ATOM   1221  CD2 LEU    77      67.225  65.255  86.000  1.00  0.00           C  
ATOM   1222 HD21 LEU    77      68.301  65.257  86.179  1.00  0.00           H  
ATOM   1223 HD22 LEU    77      67.006  65.948  85.187  1.00  0.00           H  
ATOM   1224 HD23 LEU    77      66.740  65.590  86.915  1.00  0.00           H  
ATOM   1225  C   LEU    77      63.068  64.919  85.190  1.00  0.00           C  
ATOM   1226  O   LEU    77      62.902  66.094  84.841  1.00  0.00           O  
ATOM   1227  N   GLN    78      62.224  63.949  84.832  1.00  0.00           N  
ATOM   1228  H   GLN    78      62.380  62.996  85.129  1.00  0.00           H  
ATOM   1229  CA  GLN    78      61.089  64.250  83.969  1.00  0.00           C  
ATOM   1230  HA  GLN    78      61.447  64.791  83.090  1.00  0.00           H  
ATOM   1231  CB  GLN    78      60.434  62.957  83.493  1.00  0.00           C  
ATOM   1232  HB2 GLN    78      60.175  62.378  84.381  1.00  0.00           H  
ATOM   1233  HB3 GLN    78      59.506  63.172  82.976  1.00  0.00           H  
ATOM   1234  CG  GLN    78      61.316  62.123  82.634  1.00  0.00           C  
ATOM   1235  HG2 GLN    78      61.362  62.553  81.637  1.00  0.00           H  
ATOM   1236  HG3 GLN    78      62.335  62.108  83.018  1.00  0.00           H  
ATOM   1237  CD  GLN    78      60.808  60.713  82.531  1.00  0.00           C  
ATOM   1238  OE1 GLN    78      59.904  60.419  81.740  1.00  0.00           O  
ATOM   1239  NE2 GLN    78      61.377  59.825  83.340  1.00  0.00           N  
ATOM   1240 HE21 GLN    78      62.126  60.102  83.945  1.00  0.00           H  
ATOM   1241 HE22 GLN    78      61.057  58.869  83.322  1.00  0.00           H  
ATOM   1242  C   GLN    78      60.073  65.128  84.684  1.00  0.00           C  
ATOM   1243  O   GLN    78      59.604  66.128  84.129  1.00  0.00           O  
ATOM   1244  N   LEU    79      59.702  64.755  85.911  1.00  0.00           N  
ATOM   1245  H   LEU    79      60.089  63.924  86.337  1.00  0.00           H  
ATOM   1246  CA  LEU    79      58.744  65.556  86.661  1.00  0.00           C  
ATOM   1247  HA  LEU    79      57.822  65.588  86.087  1.00  0.00           H  
ATOM   1248  CB  LEU    79      58.504  64.930  88.039  1.00  0.00           C  
ATOM   1249  HB2 LEU    79      59.320  64.253  88.291  1.00  0.00           H  
ATOM   1250  HB3 LEU    79      58.590  65.755  88.743  1.00  0.00           H  
ATOM   1251  CG  LEU    79      57.180  64.252  88.401  1.00  0.00           C  
ATOM   1252  HG  LEU    79      57.215  63.220  88.050  1.00  0.00           H  
ATOM   1253  CD1 LEU    79      57.021  64.252  89.906  1.00  0.00           C  
ATOM   1254 HD11 LEU    79      56.199  63.596  90.184  1.00  0.00           H  
ATOM   1255 HD12 LEU    79      57.933  63.888  90.375  1.00  0.00           H  
ATOM   1256 HD13 LEU    79      56.818  65.261  90.269  1.00  0.00           H  
ATOM   1257  CD2 LEU    79      55.991  64.942  87.746  1.00  0.00           C  
ATOM   1258 HD21 LEU    79      55.061  64.534  88.147  1.00  0.00           H  
ATOM   1259 HD22 LEU    79      56.029  66.008  87.971  1.00  0.00           H  
ATOM   1260 HD23 LEU    79      55.985  64.778  86.670  1.00  0.00           H  
ATOM   1261  C   LEU    79      59.236  66.991  86.799  1.00  0.00           C  
ATOM   1262  O   LEU    79      58.468  67.939  86.604  1.00  0.00           O  
ATOM   1263  N   GLN    80      60.528  67.164  87.091  1.00  0.00           N  
ATOM   1264  H   GLN    80      61.129  66.366  87.234  1.00  0.00           H  
ATOM   1265  CA  GLN    80      61.074  68.502  87.293  1.00  0.00           C  
ATOM   1266  HA  GLN    80      60.466  69.007  88.045  1.00  0.00           H  
ATOM   1267  CB  GLN    80      62.502  68.406  87.817  1.00  0.00           C  
ATOM   1268  HB2 GLN    80      62.496  67.730  88.674  1.00  0.00           H  
ATOM   1269  HB3 GLN    80      63.142  67.980  87.042  1.00  0.00           H  
ATOM   1270  CG  GLN    80      63.060  69.733  88.282  1.00  0.00           C  
ATOM   1271  HG2 GLN    80      63.247  70.367  87.414  1.00  0.00           H  
ATOM   1272  HG3 GLN    80      62.331  70.228  88.925  1.00  0.00           H  
ATOM   1273  CD  GLN    80      64.352  69.572  89.048  1.00  0.00           C  
ATOM   1274  OE1 GLN    80      64.592  70.278  90.034  1.00  0.00           O  
ATOM   1275  NE2 GLN    80      65.192  68.635  88.605  1.00  0.00           N  
ATOM   1276 HE21 GLN    80      66.075  68.505  89.076  1.00  0.00           H  
ATOM   1277 HE22 GLN    80      64.960  68.094  87.788  1.00  0.00           H  
ATOM   1278  C   GLN    80      61.030  69.324  86.012  1.00  0.00           C  
ATOM   1279  O   GLN    80      60.709  70.519  86.043  1.00  0.00           O  
ATOM   1280  N   ALA    81      61.353  68.705  84.875  1.00  0.00           N  
ATOM   1281  H   ALA    81      61.616  67.728  84.877  1.00  0.00           H  
ATOM   1282  CA  ALA    81      61.255  69.411  83.602  1.00  0.00           C  
ATOM   1283  HA  ALA    81      61.908  70.284  83.637  1.00  0.00           H  
ATOM   1284  CB  ALA    81      61.722  68.511  82.464  1.00  0.00           C  
ATOM   1285  HB1 ALA    81      61.617  69.035  81.513  1.00  0.00           H  
ATOM   1286  HB2 ALA    81      62.771  68.249  82.609  1.00  0.00           H  
ATOM   1287  HB3 ALA    81      61.127  67.598  82.432  1.00  0.00           H  
ATOM   1288  C   ALA    81      59.834  69.892  83.347  1.00  0.00           C  
ATOM   1289  O   ALA    81      59.623  71.024  82.902  1.00  0.00           O  
ATOM   1290  N   LEU    82      58.844  69.053  83.638  1.00  0.00           N  
ATOM   1291  H   LEU    82      59.037  68.133  84.010  1.00  0.00           H  
ATOM   1292  CA  LEU    82      57.463  69.436  83.380  1.00  0.00           C  
ATOM   1293  HA  LEU    82      57.463  69.915  82.405  1.00  0.00           H  
ATOM   1294  CB  LEU    82      56.583  68.187  83.369  1.00  0.00           C  
ATOM   1295  HB2 LEU    82      57.154  67.387  82.892  1.00  0.00           H  
ATOM   1296  HB3 LEU    82      56.393  67.872  84.397  1.00  0.00           H  
ATOM   1297  CG  LEU    82      55.265  68.304  82.627  1.00  0.00           C  
ATOM   1298  HG  LEU    82      54.582  68.935  83.195  1.00  0.00           H  
ATOM   1299  CD1 LEU    82      55.520  68.932  81.276  1.00  0.00           C  
ATOM   1300 HD11 LEU    82      54.639  68.795  80.647  1.00  0.00           H  
ATOM   1301 HD12 LEU    82      55.668  70.008  81.369  1.00  0.00           H  
ATOM   1302 HD13 LEU    82      56.373  68.465  80.782  1.00  0.00           H  
ATOM   1303  CD2 LEU    82      54.642  66.917  82.476  1.00  0.00           C  
ATOM   1304 HD21 LEU    82      53.641  67.000  82.068  1.00  0.00           H  
ATOM   1305 HD22 LEU    82      55.244  66.305  81.803  1.00  0.00           H  
ATOM   1306 HD23 LEU    82      54.586  66.429  83.447  1.00  0.00           H  
ATOM   1307  C   LEU    82      56.961  70.446  84.404  1.00  0.00           C  
ATOM   1308  O   LEU    82      56.076  71.251  84.098  1.00  0.00           O  
ATOM   1309  N   GLN    83      57.527  70.433  85.613  1.00  0.00           N  
ATOM   1310  H   GLN    83      58.253  69.766  85.830  1.00  0.00           H  
ATOM   1311  CA  GLN    83      57.028  71.294  86.677  1.00  0.00           C  
ATOM   1312  HA  GLN    83      55.937  71.283  86.658  1.00  0.00           H  
ATOM   1313  CB  GLN    83      57.482  70.781  88.040  1.00  0.00           C  
ATOM   1314  HB2 GLN    83      58.529  70.483  87.962  1.00  0.00           H  
ATOM   1315  HB3 GLN    83      57.423  71.599  88.761  1.00  0.00           H  
ATOM   1316  CG  GLN    83      56.658  69.648  88.585  1.00  0.00           C  
ATOM   1317  HG2 GLN    83      55.651  70.008  88.753  1.00  0.00           H  
ATOM   1318  HG3 GLN    83      56.585  68.837  87.865  1.00  0.00           H  
ATOM   1319  CD  GLN    83      57.225  69.114  89.882  1.00  0.00           C  
ATOM   1320  OE1 GLN    83      58.321  69.498  90.294  1.00  0.00           O  
ATOM   1321  NE2 GLN    83      56.486  68.223  90.534  1.00  0.00           N  
ATOM   1322 HE21 GLN    83      55.595  67.931  90.163  1.00  0.00           H  
ATOM   1323 HE22 GLN    83      56.814  67.828  91.404  1.00  0.00           H  
ATOM   1324  C   GLN    83      57.464  72.742  86.521  1.00  0.00           C  
ATOM   1325  O   GLN    83      56.759  73.634  87.006  1.00  0.00           O  
ATOM   1326  N   GLN    84      58.613  73.007  85.884  1.00  0.00           N  
ATOM   1327  H   GLN    84      59.185  72.265  85.507  1.00  0.00           H  
ATOM   1328  CA  GLN    84      59.050  74.393  85.761  1.00  0.00           C  
ATOM   1329  HA  GLN    84      59.201  74.787  86.768  1.00  0.00           H  
ATOM   1330  CB  GLN    84      60.395  74.502  85.031  1.00  0.00           C  
ATOM   1331  HB2 GLN    84      60.618  75.568  84.962  1.00  0.00           H  
ATOM   1332  HB3 GLN    84      61.163  74.045  85.659  1.00  0.00           H  
ATOM   1333  CG  GLN    84      60.481  73.890  83.649  1.00  0.00           C  
ATOM   1334  HG2 GLN    84      60.448  72.839  83.854  1.00  0.00           H  
ATOM   1335  HG3 GLN    84      59.687  74.173  82.968  1.00  0.00           H  
ATOM   1336  CD  GLN    84      61.830  74.145  82.981  1.00  0.00           C  
ATOM   1337  OE1 GLN    84      62.537  75.176  83.450  1.00  0.00           O  
ATOM   1338  NE2 GLN    84      62.230  73.427  82.054  1.00  0.00           N  
ATOM   1339 HE21 GLN    84      61.660  72.659  81.737  1.00  0.00           H  
ATOM   1340 HE22 GLN    84      63.127  73.621  81.637  1.00  0.00           H  
ATOM   1341  C   GLN    84      57.953  75.219  85.088  1.00  0.00           C  
ATOM   1342  O   GLN    84      57.829  75.262  83.857  1.00  0.00           O  
ATOM   1343  N   ASN    85      57.119  75.837  85.933  1.00  0.00           N  
ATOM   1344  H   ASN    85      57.192  75.625  86.916  1.00  0.00           H  
ATOM   1345  CA  ASN    85      56.020  76.676  85.466  1.00  0.00           C  
ATOM   1346  HA  ASN    85      55.395  76.093  84.787  1.00  0.00           H  
ATOM   1347  CB  ASN    85      55.160  77.109  86.659  1.00  0.00           C  
ATOM   1348  HB2 ASN    85      54.826  78.127  86.505  1.00  0.00           H  
ATOM   1349  HB3 ASN    85      54.291  76.463  86.753  1.00  0.00           H  
ATOM   1350  CG  ASN    85      55.948  77.160  87.971  1.00  0.00           C  
ATOM   1351  OD1 ASN    85      57.170  77.021  87.981  1.00  0.00           O  
ATOM   1352  ND2 ASN    85      55.243  77.357  89.080  1.00  0.00           N  
ATOM   1353 HD21 ASN    85      54.242  77.448  89.032  1.00  0.00           H  
ATOM   1354 HD22 ASN    85      55.721  77.393  89.968  1.00  0.00           H  
ATOM   1355  C   ASN    85      56.525  77.894  84.708  1.00  0.00           C  
ATOM   1356  O   ASN    85      55.836  78.395  83.811  1.00  0.00           O  
ATOM   1357  N   GLY    86      57.716  78.385  85.053  1.00  0.00           N  
ATOM   1358  H   GLY    86      58.228  77.961  85.813  1.00  0.00           H  
ATOM   1359  CA  GLY    86      58.311  79.511  84.362  1.00  0.00           C  
ATOM   1360  HA2 GLY    86      59.316  79.617  84.762  1.00  0.00           H  
ATOM   1361  HA3 GLY    86      58.387  79.287  83.298  1.00  0.00           H  
ATOM   1362  C   GLY    86      57.566  80.816  84.568  1.00  0.00           C  
ATOM   1363  O   GLY    86      57.488  81.324  85.692  1.00  0.00           O  
ATOM   1364  N   SER    87      57.000  81.362  83.485  1.00  0.00           N  
ATOM   1365  H   SER    87      57.076  80.900  82.590  1.00  0.00           H  
ATOM   1366  CA  SER    87      56.312  82.649  83.563  1.00  0.00           C  
ATOM   1367  HA  SER    87      56.987  83.361  84.037  1.00  0.00           H  
ATOM   1368  CB  SER    87      55.996  83.156  82.152  1.00  0.00           C  
ATOM   1369  HB2 SER    87      56.733  82.758  81.454  1.00  0.00           H  
ATOM   1370  HB3 SER    87      55.007  82.817  81.841  1.00  0.00           H  
ATOM   1371  OG  SER    87      56.070  84.571  82.078  1.00  0.00           O  
ATOM   1372  HG  SER    87      55.374  84.941  82.628  1.00  0.00           H  
ATOM   1373  C   SER    87      55.037  82.570  84.403  1.00  0.00           C  
ATOM   1374  O   SER    87      54.699  83.538  85.099  1.00  0.00           O  
ATOM   1375  N   SER    88      54.318  81.418  84.368  1.00  0.00           N  
ATOM   1376  H   SER    88      54.664  80.638  83.828  1.00  0.00           H  
ATOM   1377  CA  SER    88      53.051  81.229  85.100  1.00  0.00           C  
ATOM   1378  HA  SER    88      52.390  82.053  84.827  1.00  0.00           H  
ATOM   1379  CB  SER    88      52.378  79.924  84.665  1.00  0.00           C  
ATOM   1380  HB2 SER    88      51.314  79.984  84.898  1.00  0.00           H  
ATOM   1381  HB3 SER    88      52.490  79.791  83.589  1.00  0.00           H  
ATOM   1382  OG  SER    88      52.917  78.806  85.343  1.00  0.00           O  
ATOM   1383  HG  SER    88      52.649  78.855  86.265  1.00  0.00           H  
ATOM   1384  C   SER    88      53.225  81.266  86.668  1.00  0.00           C  
ATOM   1385  O   SER    88      52.263  81.025  87.421  1.00  0.00           O  
ATOM   1386  N   VAL    89      54.425  81.550  87.180  1.00  0.00           N  
ATOM   1387  H   VAL    89      55.218  81.693  86.569  1.00  0.00           H  
ATOM   1388  CA  VAL    89      54.575  81.879  88.592  1.00  0.00           C  
ATOM   1389  HA  VAL    89      53.830  81.329  89.167  1.00  0.00           H  
ATOM   1390  CB  VAL    89      55.959  81.432  89.101  1.00  0.00           C  
ATOM   1391  HB  VAL    89      56.193  80.461  88.659  1.00  0.00           H  
ATOM   1392  CG1 VAL    89      57.038  82.417  88.671  1.00  0.00           C  
ATOM   1393 HG11 VAL    89      58.012  82.061  88.985  1.00  0.00           H  
ATOM   1394 HG12 VAL    89      57.018  82.592  87.603  1.00  0.00           H  
ATOM   1395 HG13 VAL    89      56.884  83.380  89.154  1.00  0.00           H  
ATOM   1396  CG2 VAL    89      55.946  81.243  90.613  1.00  0.00           C  
ATOM   1397 HG21 VAL    89      56.932  80.917  90.948  1.00  0.00           H  
ATOM   1398 HG22 VAL    89      55.687  82.169  91.122  1.00  0.00           H  
ATOM   1399 HG23 VAL    89      55.218  80.477  90.881  1.00  0.00           H  
ATOM   1400  C   VAL    89      54.349  83.371  88.846  1.00  0.00           C  
ATOM   1401  O   VAL    89      54.101  83.768  89.993  1.00  0.00           O  
ATOM   1402  N   LEU    90      54.423  84.204  87.810  1.00  0.00           N  
ATOM   1403  H   LEU    90      54.651  83.833  86.902  1.00  0.00           H  
ATOM   1404  CA  LEU    90      53.983  85.586  87.878  1.00  0.00           C  
ATOM   1405  HA  LEU    90      54.312  86.019  88.824  1.00  0.00           H  
ATOM   1406  CB  LEU    90      54.585  86.408  86.730  1.00  0.00           C  
ATOM   1407  HB2 LEU    90      54.230  85.975  85.797  1.00  0.00           H  
ATOM   1408  HB3 LEU    90      54.155  87.398  86.787  1.00  0.00           H  
ATOM   1409  CG  LEU    90      56.102  86.576  86.620  1.00  0.00           C  
ATOM   1410  HG  LEU    90      56.572  85.592  86.662  1.00  0.00           H  
ATOM   1411  CD1 LEU    90      56.496  87.215  85.301  1.00  0.00           C  
ATOM   1412 HD11 LEU    90      57.541  87.519  85.301  1.00  0.00           H  
ATOM   1413 HD12 LEU    90      56.325  86.510  84.487  1.00  0.00           H  
ATOM   1414 HD13 LEU    90      55.895  88.108  85.129  1.00  0.00           H  
ATOM   1415  CD2 LEU    90      56.613  87.390  87.772  1.00  0.00           C  
ATOM   1416 HD21 LEU    90      57.662  87.621  87.625  1.00  0.00           H  
ATOM   1417 HD22 LEU    90      56.068  88.331  87.846  1.00  0.00           H  
ATOM   1418 HD23 LEU    90      56.504  86.835  88.705  1.00  0.00           H  
ATOM   1419  C   LEU    90      52.456  85.663  87.810  1.00  0.00           C  
ATOM   1420  O   LEU    90      51.781  84.783  87.263  1.00  0.00           O  
ATOM   1421  N   SER    91      51.918  86.746  88.366  1.00  0.00           N  
ATOM   1422  H   SER    91      52.523  87.417  88.816  1.00  0.00           H  
ATOM   1423  CA  SER    91      50.521  87.109  88.189  1.00  0.00           C  
ATOM   1424  HA  SER    91      49.901  86.358  88.682  1.00  0.00           H  
ATOM   1425  CB  SER    91      50.247  88.470  88.828  1.00  0.00           C  
ATOM   1426  HB2 SER    91      49.177  88.549  89.024  1.00  0.00           H  
ATOM   1427  HB3 SER    91      50.780  88.553  89.776  1.00  0.00           H  
ATOM   1428  OG  SER    91      50.614  89.537  87.968  1.00  0.00           O  
ATOM   1429  HG  SER    91      50.364  90.365  88.387  1.00  0.00           H  
ATOM   1430  C   SER    91      50.178  87.152  86.708  1.00  0.00           C  
ATOM   1431  O   SER    91      51.061  87.367  85.869  1.00  0.00           O  
ATOM   1432  N   GLU    92      48.901  86.955  86.374  1.00  0.00           N  
ATOM   1433  H   GLU    92      48.208  86.747  87.077  1.00  0.00           H  
ATOM   1434  CA  GLU    92      48.493  87.027  84.975  1.00  0.00           C  
ATOM   1435  HA  GLU    92      49.040  86.259  84.427  1.00  0.00           H  
ATOM   1436  CB  GLU    92      46.995  86.731  84.837  1.00  0.00           C  
ATOM   1437  HB2 GLU    92      46.432  87.664  84.784  1.00  0.00           H  
ATOM   1438  HB3 GLU    92      46.881  86.215  83.885  1.00  0.00           H  
ATOM   1439  CG  GLU    92      46.405  85.890  85.980  1.00  0.00           C  
ATOM   1440  HG2 GLU    92      47.120  85.117  86.270  1.00  0.00           H  
ATOM   1441  HG3 GLU    92      46.206  86.528  86.843  1.00  0.00           H  
ATOM   1442  CD  GLU    92      45.116  85.154  85.574  1.00  0.00           C  
ATOM   1443  OE1 GLU    92      44.730  85.248  84.381  1.00  0.00           O  
ATOM   1444  OE2 GLU    92      44.495  84.483  86.441  1.00  0.00           O  
ATOM   1445  C   GLU    92      48.830  88.391  84.374  1.00  0.00           C  
ATOM   1446  O   GLU    92      49.239  88.478  83.211  1.00  0.00           O  
ATOM   1447  N   ASP    93      48.661  89.468  85.149  1.00  0.00           N  
ATOM   1448  H   ASP    93      48.329  89.376  86.097  1.00  0.00           H  
ATOM   1449  CA  ASP    93      48.957  90.795  84.614  1.00  0.00           C  
ATOM   1450  HA  ASP    93      48.394  90.928  83.690  1.00  0.00           H  
ATOM   1451  CB  ASP    93      48.513  91.897  85.585  1.00  0.00           C  
ATOM   1452  HB2 ASP    93      47.446  91.785  85.783  1.00  0.00           H  
ATOM   1453  HB3 ASP    93      49.046  91.782  86.531  1.00  0.00           H  
ATOM   1454  CG  ASP    93      48.763  93.293  85.021  1.00  0.00           C  
ATOM   1455  OD1 ASP    93      48.093  93.671  84.032  1.00  0.00           O  
ATOM   1456  OD2 ASP    93      49.646  94.002  85.546  1.00  0.00           O  
ATOM   1457  C   ASP    93      50.442  90.949  84.295  1.00  0.00           C  
ATOM   1458  O   ASP    93      50.803  91.474  83.233  1.00  0.00           O  
ATOM   1459  N   LYS    94      51.314  90.479  85.187  1.00  0.00           N  
ATOM   1460  H   LYS    94      50.995  90.030  86.035  1.00  0.00           H  
ATOM   1461  CA  LYS    94      52.745  90.566  84.914  1.00  0.00           C  
ATOM   1462  HA  LYS    94      52.984  91.592  84.634  1.00  0.00           H  
ATOM   1463  CB  LYS    94      53.532  90.236  86.180  1.00  0.00           C  
ATOM   1464  HB2 LYS    94      53.274  89.232  86.495  1.00  0.00           H  
ATOM   1465  HB3 LYS    94      54.596  90.272  85.957  1.00  0.00           H  
ATOM   1466  CG  LYS    94      53.205  91.172  87.337  1.00  0.00           C  
ATOM   1467  HG2 LYS    94      52.897  92.145  86.950  1.00  0.00           H  
ATOM   1468  HG3 LYS    94      52.424  90.803  87.954  1.00  0.00           H  
ATOM   1469  CD  LYS    94      54.378  91.397  88.270  1.00  0.00           C  
ATOM   1470  HD2 LYS    94      54.873  90.446  88.473  1.00  0.00           H  
ATOM   1471  HD3 LYS    94      55.087  92.066  87.781  1.00  0.00           H  
ATOM   1472  CE  LYS    94      53.911  91.983  89.586  1.00  0.00           C  
ATOM   1473  HE2 LYS    94      52.931  92.440  89.445  1.00  0.00           H  
ATOM   1474  HE3 LYS    94      53.823  91.181  90.320  1.00  0.00           H  
ATOM   1475  NZ  LYS    94      54.851  93.028  90.090  1.00  0.00           N  
ATOM   1476  HZ1 LYS    94      54.559  93.358  90.998  1.00  0.00           H  
ATOM   1477  HZ2 LYS    94      55.781  92.628  90.162  1.00  0.00           H  
ATOM   1478  HZ3 LYS    94      54.890  93.799  89.440  1.00  0.00           H  
ATOM   1479  C   LYS    94      53.154  89.666  83.743  1.00  0.00           C  
ATOM   1480  O   LYS    94      53.981  90.067  82.915  1.00  0.00           O  
ATOM   1481  N   SER    95      52.566  88.471  83.631  1.00  0.00           N  
ATOM   1482  H   SER    95      51.891  88.166  84.317  1.00  0.00           H  
ATOM   1483  CA  SER    95      52.871  87.609  82.489  1.00  0.00           C  
ATOM   1484  HA  SER    95      53.946  87.420  82.474  1.00  0.00           H  
ATOM   1485  CB  SER    95      52.158  86.265  82.601  1.00  0.00           C  
ATOM   1486  HB2 SER    95      51.077  86.413  82.576  1.00  0.00           H  
ATOM   1487  HB3 SER    95      52.451  85.633  81.762  1.00  0.00           H  
ATOM   1488  OG  SER    95      52.506  85.627  83.800  1.00  0.00           O  
ATOM   1489  HG  SER    95      52.047  86.054  84.531  1.00  0.00           H  
ATOM   1490  C   SER    95      52.480  88.275  81.186  1.00  0.00           C  
ATOM   1491  O   SER    95      53.262  88.287  80.227  1.00  0.00           O  
ATOM   1492  N   LYS    96      51.264  88.831  81.125  1.00  0.00           N  
ATOM   1493  H   LYS    96      50.642  88.813  81.922  1.00  0.00           H  
ATOM   1494  CA  LYS    96      50.834  89.476  79.889  1.00  0.00           C  
ATOM   1495  HA  LYS    96      50.938  88.757  79.075  1.00  0.00           H  
ATOM   1496  CB  LYS    96      49.359  89.878  79.972  1.00  0.00           C  
ATOM   1497  HB2 LYS    96      49.238  90.567  80.809  1.00  0.00           H  
ATOM   1498  HB3 LYS    96      49.095  90.404  79.053  1.00  0.00           H  
ATOM   1499  CG  LYS    96      48.409  88.680  80.142  1.00  0.00           C  
ATOM   1500  HG2 LYS    96      48.619  87.980  79.332  1.00  0.00           H  
ATOM   1501  HG3 LYS    96      48.569  88.137  81.059  1.00  0.00           H  
ATOM   1502  CD  LYS    96      46.933  89.077  80.016  1.00  0.00           C  
ATOM   1503  HD2 LYS    96      46.788  89.558  79.047  1.00  0.00           H  
ATOM   1504  HD3 LYS    96      46.309  88.183  80.054  1.00  0.00           H  
ATOM   1505  CE  LYS    96      46.509  90.040  81.136  1.00  0.00           C  
ATOM   1506  HE2 LYS    96      46.256  89.461  82.025  1.00  0.00           H  
ATOM   1507  HE3 LYS    96      47.345  90.693  81.387  1.00  0.00           H  
ATOM   1508  NZ  LYS    96      45.348  90.910  80.747  1.00  0.00           N  
ATOM   1509  HZ1 LYS    96      45.096  91.507  81.523  1.00  0.00           H  
ATOM   1510  HZ2 LYS    96      45.600  91.484  79.955  1.00  0.00           H  
ATOM   1511  HZ3 LYS    96      44.556  90.330  80.505  1.00  0.00           H  
ATOM   1512  C   LYS    96      51.724  90.669  79.566  1.00  0.00           C  
ATOM   1513  O   LYS    96      52.156  90.829  78.422  1.00  0.00           O  
ATOM   1514  N   ARG    97      52.042  91.492  80.571  1.00  0.00           N  
ATOM   1515  H   ARG    97      51.662  91.337  81.494  1.00  0.00           H  
ATOM   1516  CA  ARG    97      53.007  92.575  80.379  1.00  0.00           C  
ATOM   1517  HA  ARG    97      52.609  93.274  79.641  1.00  0.00           H  
ATOM   1518  CB  ARG    97      53.204  93.334  81.697  1.00  0.00           C  
ATOM   1519  HB2 ARG    97      53.389  92.604  82.484  1.00  0.00           H  
ATOM   1520  HB3 ARG    97      54.100  93.952  81.615  1.00  0.00           H  
ATOM   1521  CG  ARG    97      52.035  94.262  82.122  1.00  0.00           C  
ATOM   1522  HG2 ARG    97      52.058  95.172  81.520  1.00  0.00           H  
ATOM   1523  HG3 ARG    97      51.087  93.758  81.930  1.00  0.00           H  
ATOM   1524  CD  ARG    97      52.109  94.601  83.632  1.00  0.00           C  
ATOM   1525  HD2 ARG    97      51.162  94.288  84.018  1.00  0.00           H  
ATOM   1526  HD3 ARG    97      52.880  94.004  84.120  1.00  0.00           H  
ATOM   1527  NE  ARG    97      52.358  96.009  83.917  1.00  0.00           N  
ATOM   1528  HE  ARG    97      53.164  96.426  83.472  1.00  0.00           H  
ATOM   1529  CZ  ARG    97      51.601  96.785  84.702  1.00  0.00           C  
ATOM   1530  NH1 ARG    97      51.923  98.061  84.888  1.00  0.00           N  
ATOM   1531 HH11 ARG    97      52.735  98.444  84.425  1.00  0.00           H  
ATOM   1532 HH12 ARG    97      51.359  98.642  85.488  1.00  0.00           H  
ATOM   1533  NH2 ARG    97      50.531  96.297  85.314  1.00  0.00           N  
ATOM   1534 HH21 ARG    97      49.897  96.887  85.828  1.00  0.00           H  
ATOM   1535 HH22 ARG    97      50.479  95.313  85.353  1.00  0.00           H  
ATOM   1536  C   ARG    97      54.345  92.045  79.839  1.00  0.00           C  
ATOM   1537  O   ARG    97      54.894  92.585  78.872  1.00  0.00           O  
ATOM   1538  N   LEU    98      54.866  90.958  80.423  1.00  0.00           N  
ATOM   1539  H   LEU    98      54.392  90.519  81.196  1.00  0.00           H  
ATOM   1540  CA  LEU    98      56.146  90.406  79.968  1.00  0.00           C  
ATOM   1541  HA  LEU    98      56.876  91.214  80.018  1.00  0.00           H  
ATOM   1542  CB  LEU    98      56.591  89.272  80.897  1.00  0.00           C  
ATOM   1543  HB2 LEU    98      56.608  89.662  81.917  1.00  0.00           H  
ATOM   1544  HB3 LEU    98      55.851  88.471  80.866  1.00  0.00           H  
ATOM   1545  CG  LEU    98      57.964  88.668  80.594  1.00  0.00           C  
ATOM   1546  HG  LEU    98      57.924  88.176  79.621  1.00  0.00           H  
ATOM   1547  CD1 LEU    98      59.019  89.760  80.528  1.00  0.00           C  
ATOM   1548 HD11 LEU    98      60.009  89.314  80.437  1.00  0.00           H  
ATOM   1549 HD12 LEU    98      58.868  90.396  79.657  1.00  0.00           H  
ATOM   1550 HD13 LEU    98      58.988  90.369  81.429  1.00  0.00           H  
ATOM   1551  CD2 LEU    98      58.355  87.624  81.615  1.00  0.00           C  
ATOM   1552 HD21 LEU    98      59.309  87.174  81.346  1.00  0.00           H  
ATOM   1553 HD22 LEU    98      58.439  88.078  82.603  1.00  0.00           H  
ATOM   1554 HD23 LEU    98      57.598  86.842  81.646  1.00  0.00           H  
ATOM   1555  C   LEU    98      56.068  89.910  78.523  1.00  0.00           C  
ATOM   1556  O   LEU    98      56.954  90.193  77.706  1.00  0.00           O  
ATOM   1557  N   ASN    99      55.025  89.149  78.191  1.00  0.00           N  
ATOM   1558  H   ASN    99      54.315  88.918  78.868  1.00  0.00           H  
ATOM   1559  CA  ASN    99      54.906  88.659  76.823  1.00  0.00           C  
ATOM   1560  HA  ASN    99      55.834  88.154  76.551  1.00  0.00           H  
ATOM   1561  CB  ASN    99      53.761  87.653  76.721  1.00  0.00           C  
ATOM   1562  HB2 ASN    99      52.852  88.089  77.140  1.00  0.00           H  
ATOM   1563  HB3 ASN    99      53.576  87.423  75.671  1.00  0.00           H  
ATOM   1564  CG  ASN    99      54.087  86.352  77.438  1.00  0.00           C  
ATOM   1565  OD1 ASN    99      55.257  86.084  77.750  1.00  0.00           O  
ATOM   1566  ND2 ASN    99      53.068  85.537  77.704  1.00  0.00           N  
ATOM   1567 HD21 ASN    99      52.133  85.793  77.427  1.00  0.00           H  
ATOM   1568 HD22 ASN    99      53.253  84.664  78.174  1.00  0.00           H  
ATOM   1569  C   ASN    99      54.726  89.798  75.835  1.00  0.00           C  
ATOM   1570  O   ASN    99      55.197  89.707  74.696  1.00  0.00           O  
ATOM   1571  N   THR   100      54.061  90.879  76.250  1.00  0.00           N  
ATOM   1572  H   THR   100      53.699  90.926  77.192  1.00  0.00           H  
ATOM   1573  CA  THR   100      53.950  92.058  75.393  1.00  0.00           C  
ATOM   1574  HA  THR   100      53.559  91.755  74.420  1.00  0.00           H  
ATOM   1575  CB  THR   100      52.962  93.052  76.012  1.00  0.00           C  
ATOM   1576  HB  THR   100      53.241  93.269  77.042  1.00  0.00           H  
ATOM   1577  CG2 THR   100      52.926  94.353  75.237  1.00  0.00           C  
ATOM   1578 HG21 THR   100      52.000  94.888  75.450  1.00  0.00           H  
ATOM   1579 HG22 THR   100      53.763  94.984  75.538  1.00  0.00           H  
ATOM   1580 HG23 THR   100      52.985  94.163  74.164  1.00  0.00           H  
ATOM   1581  OG1 THR   100      51.653  92.475  76.008  1.00  0.00           O  
ATOM   1582  HG1 THR   100      51.652  91.743  76.632  1.00  0.00           H  
ATOM   1583  C   THR   100      55.319  92.702  75.177  1.00  0.00           C  
ATOM   1584  O   THR   100      55.702  93.011  74.041  1.00  0.00           O  
ATOM   1585  N   ILE   101      56.079  92.890  76.262  1.00  0.00           N  
ATOM   1586  H   ILE   101      55.737  92.632  77.176  1.00  0.00           H  
ATOM   1587  CA  ILE   101      57.442  93.408  76.148  1.00  0.00           C  
ATOM   1588  HA  ILE   101      57.403  94.399  75.694  1.00  0.00           H  
ATOM   1589  CB  ILE   101      58.075  93.530  77.541  1.00  0.00           C  
ATOM   1590  HB  ILE   101      57.862  92.606  78.079  1.00  0.00           H  
ATOM   1591  CG2 ILE   101      59.610  93.621  77.442  1.00  0.00           C  
ATOM   1592 HG21 ILE   101      60.027  93.897  78.408  1.00  0.00           H  
ATOM   1593 HG22 ILE   101      60.038  92.661  77.155  1.00  0.00           H  
ATOM   1594 HG23 ILE   101      59.898  94.382  76.716  1.00  0.00           H  
ATOM   1595  CG1 ILE   101      57.416  94.665  78.318  1.00  0.00           C  
ATOM   1596 HG12 ILE   101      57.791  95.622  77.950  1.00  0.00           H  
ATOM   1597 HG13 ILE   101      56.337  94.656  78.167  1.00  0.00           H  
ATOM   1598  CD1 ILE   101      57.661  94.579  79.778  1.00  0.00           C  
ATOM   1599 HD11 ILE   101      57.097  95.366  80.267  1.00  0.00           H  
ATOM   1600 HD12 ILE   101      57.318  93.618  80.159  1.00  0.00           H  
ATOM   1601 HD13 ILE   101      58.718  94.708  80.006  1.00  0.00           H  
ATOM   1602  C   ILE   101      58.275  92.512  75.236  1.00  0.00           C  
ATOM   1603  O   ILE   101      58.967  92.991  74.328  1.00  0.00           O  
ATOM   1604  N   LEU   102      58.224  91.196  75.462  1.00  0.00           N  
ATOM   1605  H   LEU   102      57.644  90.818  76.192  1.00  0.00           H  
ATOM   1606  CA  LEU   102      58.992  90.296  74.609  1.00  0.00           C  
ATOM   1607  HA  LEU   102      60.048  90.551  74.697  1.00  0.00           H  
ATOM   1608  CB  LEU   102      58.783  88.842  75.040  1.00  0.00           C  
ATOM   1609  HB2 LEU   102      57.713  88.636  75.048  1.00  0.00           H  
ATOM   1610  HB3 LEU   102      59.233  88.190  74.288  1.00  0.00           H  
ATOM   1611  CG  LEU   102      59.365  88.487  76.406  1.00  0.00           C  
ATOM   1612  HG  LEU   102      59.014  89.179  77.163  1.00  0.00           H  
ATOM   1613  CD1 LEU   102      58.958  87.101  76.823  1.00  0.00           C  
ATOM   1614 HD11 LEU   102      59.330  86.892  77.826  1.00  0.00           H  
ATOM   1615 HD12 LEU   102      57.871  87.017  76.836  1.00  0.00           H  
ATOM   1616 HD13 LEU   102      59.366  86.364  76.130  1.00  0.00           H  
ATOM   1617  CD2 LEU   102      60.872  88.615  76.373  1.00  0.00           C  
ATOM   1618 HD21 LEU   102      61.288  88.231  77.304  1.00  0.00           H  
ATOM   1619 HD22 LEU   102      61.282  88.039  75.543  1.00  0.00           H  
ATOM   1620 HD23 LEU   102      61.173  89.657  76.277  1.00  0.00           H  
ATOM   1621  C   LEU   102      58.615  90.492  73.145  1.00  0.00           C  
ATOM   1622  O   LEU   102      59.484  90.632  72.278  1.00  0.00           O  
ATOM   1623  N   ASN   103      57.315  90.550  72.864  1.00  0.00           N  
ATOM   1624  H   ASN   103      56.632  90.463  73.603  1.00  0.00           H  
ATOM   1625  CA  ASN   103      56.853  90.709  71.493  1.00  0.00           C  
ATOM   1626  HA  ASN   103      57.250  89.894  70.884  1.00  0.00           H  
ATOM   1627  CB  ASN   103      55.335  90.661  71.449  1.00  0.00           C  
ATOM   1628  HB2 ASN   103      54.907  91.039  72.377  1.00  0.00           H  
ATOM   1629  HB3 ASN   103      54.979  91.310  70.648  1.00  0.00           H  
ATOM   1630  CG  ASN   103      54.830  89.299  71.159  1.00  0.00           C  
ATOM   1631  OD1 ASN   103      54.588  88.958  70.001  1.00  0.00           O  
ATOM   1632  ND2 ASN   103      54.688  88.484  72.197  1.00  0.00           N  
ATOM   1633 HD21 ASN   103      54.362  87.544  72.038  1.00  0.00           H  
ATOM   1634 HD22 ASN   103      54.912  88.804  73.126  1.00  0.00           H  
ATOM   1635  C   ASN   103      57.342  92.007  70.884  1.00  0.00           C  
ATOM   1636  O   ASN   103      57.792  92.027  69.739  1.00  0.00           O  
ATOM   1637  N   THR   104      57.262  93.103  71.632  1.00  0.00           N  
ATOM   1638  H   THR   104      56.919  93.056  72.581  1.00  0.00           H  
ATOM   1639  CA  THR   104      57.647  94.388  71.072  1.00  0.00           C  
ATOM   1640  HA  THR   104      57.101  94.535  70.138  1.00  0.00           H  
ATOM   1641  CB  THR   104      57.247  95.508  72.025  1.00  0.00           C  
ATOM   1642  HB  THR   104      57.717  95.355  72.998  1.00  0.00           H  
ATOM   1643  CG2 THR   104      57.686  96.863  71.458  1.00  0.00           C  
ATOM   1644 HG21 THR   104      57.319  97.661  72.104  1.00  0.00           H  
ATOM   1645 HG22 THR   104      58.770  96.924  71.422  1.00  0.00           H  
ATOM   1646 HG23 THR   104      57.281  96.999  70.455  1.00  0.00           H  
ATOM   1647  OG1 THR   104      55.822  95.499  72.181  1.00  0.00           O  
ATOM   1648  HG1 THR   104      55.575  94.694  72.647  1.00  0.00           H  
ATOM   1649  C   THR   104      59.140  94.438  70.754  1.00  0.00           C  
ATOM   1650  O   THR   104      59.535  94.855  69.658  1.00  0.00           O  
ATOM   1651  N   MET   105      59.988  94.015  71.695  1.00  0.00           N  
ATOM   1652  H   MET   105      59.649  93.666  72.582  1.00  0.00           H  
ATOM   1653  CA  MET   105      61.421  93.983  71.415  1.00  0.00           C  
ATOM   1654  HA  MET   105      61.750  94.999  71.198  1.00  0.00           H  
ATOM   1655  CB  MET   105      62.202  93.468  72.627  1.00  0.00           C  
ATOM   1656  HB2 MET   105      61.826  92.482  72.907  1.00  0.00           H  
ATOM   1657  HB3 MET   105      63.245  93.359  72.328  1.00  0.00           H  
ATOM   1658  CG  MET   105      62.156  94.389  73.830  1.00  0.00           C  
ATOM   1659  HG2 MET   105      62.314  95.415  73.498  1.00  0.00           H  
ATOM   1660  HG3 MET   105      61.181  94.326  74.313  1.00  0.00           H  
ATOM   1661  SD  MET   105      63.445  93.988  75.017  1.00  0.00           S  
ATOM   1662  CE  MET   105      62.985  92.330  75.468  1.00  0.00           C  
ATOM   1663  HE1 MET   105      63.362  92.116  76.467  1.00  0.00           H  
ATOM   1664  HE2 MET   105      61.900  92.231  75.462  1.00  0.00           H  
ATOM   1665  HE3 MET   105      63.420  91.625  74.761  1.00  0.00           H  
ATOM   1666  C   MET   105      61.716  93.122  70.196  1.00  0.00           C  
ATOM   1667  O   MET   105      62.592  93.448  69.388  1.00  0.00           O  
ATOM   1668  N   SER   106      60.984  92.027  70.035  1.00  0.00           N  
ATOM   1669  H   SER   106      60.271  91.769  70.704  1.00  0.00           H  
ATOM   1670  CA  SER   106      61.247  91.165  68.895  1.00  0.00           C  
ATOM   1671  HA  SER   106      62.314  90.932  68.876  1.00  0.00           H  
ATOM   1672  CB  SER   106      60.490  89.856  69.040  1.00  0.00           C  
ATOM   1673  HB2 SER   106      60.787  89.356  69.963  1.00  0.00           H  
ATOM   1674  HB3 SER   106      59.418  90.049  69.063  1.00  0.00           H  
ATOM   1675  OG  SER   106      60.791  89.028  67.940  1.00  0.00           O  
ATOM   1676  HG  SER   106      61.658  88.634  68.083  1.00  0.00           H  
ATOM   1677  C   SER   106      60.884  91.853  67.586  1.00  0.00           C  
ATOM   1678  O   SER   106      61.658  91.804  66.617  1.00  0.00           O  
ATOM   1679  N   THR   107      59.720  92.507  67.528  1.00  0.00           N  
ATOM   1680  H   THR   107      59.088  92.553  68.316  1.00  0.00           H  
ATOM   1681  CA  THR   107      59.363  93.112  66.255  1.00  0.00           C  
ATOM   1682  HA  THR   107      59.597  92.406  65.461  1.00  0.00           H  
ATOM   1683  CB  THR   107      57.848  93.372  66.153  1.00  0.00           C  
ATOM   1684  HB  THR   107      57.569  93.262  65.105  1.00  0.00           H  
ATOM   1685  CG2 THR   107      57.017  92.391  66.979  1.00  0.00           C  
ATOM   1686 HG21 THR   107      56.116  92.161  66.410  1.00  0.00           H  
ATOM   1687 HG22 THR   107      57.516  91.438  67.161  1.00  0.00           H  
ATOM   1688 HG23 THR   107      56.675  92.874  67.889  1.00  0.00           H  
ATOM   1689  OG1 THR   107      57.552  94.715  66.542  1.00  0.00           O  
ATOM   1690  HG1 THR   107      57.930  95.314  65.893  1.00  0.00           H  
ATOM   1691  C   THR   107      60.154  94.395  66.011  1.00  0.00           C  
ATOM   1692  O   THR   107      60.382  94.763  64.854  1.00  0.00           O  
ATOM   1693  N   ILE   108      60.582  95.087  67.066  1.00  0.00           N  
ATOM   1694  H   ILE   108      60.378  94.779  68.004  1.00  0.00           H  
ATOM   1695  CA  ILE   108      61.470  96.229  66.860  1.00  0.00           C  
ATOM   1696  HA  ILE   108      60.982  96.942  66.195  1.00  0.00           H  
ATOM   1697  CB  ILE   108      61.767  96.936  68.191  1.00  0.00           C  
ATOM   1698  HB  ILE   108      62.067  96.188  68.924  1.00  0.00           H  
ATOM   1699  CG2 ILE   108      62.905  97.932  68.025  1.00  0.00           C  
ATOM   1700 HG21 ILE   108      63.128  98.456  68.951  1.00  0.00           H  
ATOM   1701 HG22 ILE   108      63.817  97.392  67.791  1.00  0.00           H  
ATOM   1702 HG23 ILE   108      62.675  98.656  67.241  1.00  0.00           H  
ATOM   1703  CG1 ILE   108      60.525  97.643  68.708  1.00  0.00           C  
ATOM   1704 HG12 ILE   108      60.215  98.371  67.957  1.00  0.00           H  
ATOM   1705 HG13 ILE   108      59.681  96.979  68.821  1.00  0.00           H  
ATOM   1706  CD1 ILE   108      60.749  98.408  69.991  1.00  0.00           C  
ATOM   1707 HD11 ILE   108      59.790  98.771  70.360  1.00  0.00           H  
ATOM   1708 HD12 ILE   108      61.192  97.754  70.740  1.00  0.00           H  
ATOM   1709 HD13 ILE   108      61.378  99.278  69.829  1.00  0.00           H  
ATOM   1710  C   ILE   108      62.750  95.771  66.186  1.00  0.00           C  
ATOM   1711  O   ILE   108      63.251  96.421  65.262  1.00  0.00           O  
ATOM   1712  N   TYR   109      63.276  94.621  66.612  1.00  0.00           N  
ATOM   1713  H   TYR   109      62.838  94.115  67.370  1.00  0.00           H  
ATOM   1714  CA  TYR   109      64.521  94.107  66.057  1.00  0.00           C  
ATOM   1715  HA  TYR   109      65.269  94.902  66.084  1.00  0.00           H  
ATOM   1716  CB  TYR   109      65.035  92.944  66.906  1.00  0.00           C  
ATOM   1717  HB2 TYR   109      65.124  93.285  67.940  1.00  0.00           H  
ATOM   1718  HB3 TYR   109      64.304  92.135  66.898  1.00  0.00           H  
ATOM   1719  CG  TYR   109      66.385  92.394  66.471  1.00  0.00           C  
ATOM   1720  CD1 TYR   109      67.570  92.971  66.929  1.00  0.00           C  
ATOM   1721  HD1 TYR   109      67.526  93.827  67.588  1.00  0.00           H  
ATOM   1722  CE1 TYR   109      68.816  92.475  66.547  1.00  0.00           C  
ATOM   1723  HE1 TYR   109      69.705  92.914  66.921  1.00  0.00           H  
ATOM   1724  CZ  TYR   109      68.894  91.372  65.716  1.00  0.00           C  
ATOM   1725  OH  TYR   109      70.135  90.891  65.361  1.00  0.00           O  
ATOM   1726  HH  TYR   109      70.125  89.941  65.190  1.00  0.00           H  
ATOM   1727  CE2 TYR   109      67.728  90.763  65.244  1.00  0.00           C  
ATOM   1728  HE2 TYR   109      67.784  89.913  64.580  1.00  0.00           H  
ATOM   1729  CD2 TYR   109      66.477  91.284  65.621  1.00  0.00           C  
ATOM   1730  HD2 TYR   109      65.575  90.817  65.250  1.00  0.00           H  
ATOM   1731  C   TYR   109      64.337  93.667  64.618  1.00  0.00           C  
ATOM   1732  O   TYR   109      65.153  93.996  63.753  1.00  0.00           O  
ATOM   1733  N   SER   110      63.274  92.906  64.343  1.00  0.00           N  
ATOM   1734  H   SER   110      62.623  92.660  65.075  1.00  0.00           H  
ATOM   1735  CA  SER   110      63.093  92.333  63.016  1.00  0.00           C  
ATOM   1736  HA  SER   110      64.061  91.977  62.659  1.00  0.00           H  
ATOM   1737  CB  SER   110      62.163  91.121  63.082  1.00  0.00           C  
ATOM   1738  HB2 SER   110      62.101  90.662  62.095  1.00  0.00           H  
ATOM   1739  HB3 SER   110      62.560  90.390  63.788  1.00  0.00           H  
ATOM   1740  OG  SER   110      60.870  91.517  63.489  1.00  0.00           O  
ATOM   1741  HG  SER   110      60.870  91.601  64.447  1.00  0.00           H  
ATOM   1742  C   SER   110      62.557  93.329  61.994  1.00  0.00           C  
ATOM   1743  O   SER   110      62.777  93.124  60.801  1.00  0.00           O  
ATOM   1744  N   THR   111      61.873  94.396  62.419  1.00  0.00           N  
ATOM   1745  H   THR   111      61.701  94.519  63.408  1.00  0.00           H  
ATOM   1746  CA  THR   111      61.392  95.426  61.499  1.00  0.00           C  
ATOM   1747  HA  THR   111      61.478  95.073  60.472  1.00  0.00           H  
ATOM   1748  CB  THR   111      59.909  95.748  61.744  1.00  0.00           C  
ATOM   1749  HB  THR   111      59.536  96.343  60.910  1.00  0.00           H  
ATOM   1750  CG2 THR   111      59.078  94.498  61.853  1.00  0.00           C  
ATOM   1751 HG21 THR   111      58.024  94.775  61.903  1.00  0.00           H  
ATOM   1752 HG22 THR   111      59.231  93.877  60.969  1.00  0.00           H  
ATOM   1753 HG23 THR   111      59.321  93.916  62.739  1.00  0.00           H  
ATOM   1754  OG1 THR   111      59.798  96.521  62.946  1.00  0.00           O  
ATOM   1755  HG1 THR   111      60.082  95.971  63.684  1.00  0.00           H  
ATOM   1756  C   THR   111      62.156  96.741  61.589  1.00  0.00           C  
ATOM   1757  O   THR   111      61.795  97.690  60.883  1.00  0.00           O  
ATOM   1758  N   GLY   112      63.165  96.847  62.452  1.00  0.00           N  
ATOM   1759  H   GLY   112      63.429  96.069  63.041  1.00  0.00           H  
ATOM   1760  CA  GLY   112      63.852  98.120  62.617  1.00  0.00           C  
ATOM   1761  HA2 GLY   112      63.125  98.897  62.860  1.00  0.00           H  
ATOM   1762  HA3 GLY   112      64.552  98.043  63.448  1.00  0.00           H  
ATOM   1763  C   GLY   112      64.621  98.511  61.364  1.00  0.00           C  
ATOM   1764  O   GLY   112      65.233  97.675  60.698  1.00  0.00           O  
ATOM   1765  N   LYS   113      64.583  99.802  61.032  1.00  0.00           N  
ATOM   1766  H   LYS   113      64.108 100.474  61.619  1.00  0.00           H  
ATOM   1767  CA  LYS   113      65.167 100.253  59.780  1.00  0.00           C  
ATOM   1768  HA  LYS   113      65.961  99.570  59.486  1.00  0.00           H  
ATOM   1769  CB  LYS   113      64.132 100.315  58.641  1.00  0.00           C  
ATOM   1770  HB2 LYS   113      64.622 100.712  57.751  1.00  0.00           H  
ATOM   1771  HB3 LYS   113      63.773  99.338  58.408  1.00  0.00           H  
ATOM   1772  CG  LYS   113      62.875 101.137  58.936  1.00  0.00           C  
ATOM   1773  HG2 LYS   113      62.272 100.640  59.697  1.00  0.00           H  
ATOM   1774  HG3 LYS   113      63.166 102.116  59.316  1.00  0.00           H  
ATOM   1775  CD  LYS   113      62.033 101.368  57.668  1.00  0.00           C  
ATOM   1776  HD2 LYS   113      61.219 102.055  57.900  1.00  0.00           H  
ATOM   1777  HD3 LYS   113      62.658 101.833  56.905  1.00  0.00           H  
ATOM   1778  CE  LYS   113      61.447 100.063  57.110  1.00  0.00           C  
ATOM   1779  HE2 LYS   113      61.013 100.273  56.131  1.00  0.00           H  
ATOM   1780  HE3 LYS   113      62.254  99.344  56.972  1.00  0.00           H  
ATOM   1781  NZ  LYS   113      60.381  99.457  57.988  1.00  0.00           N  
ATOM   1782  HZ1 LYS   113      60.086  98.569  57.609  1.00  0.00           H  
ATOM   1783  HZ2 LYS   113      60.753  99.311  58.917  1.00  0.00           H  
ATOM   1784  HZ3 LYS   113      59.589 100.081  58.044  1.00  0.00           H  
ATOM   1785  C   LYS   113      65.801 101.617  59.967  1.00  0.00           C  
ATOM   1786  O   LYS   113      65.381 102.408  60.816  1.00  0.00           O  
ATOM   1787  N   VAL   114      66.840 101.871  59.176  1.00  0.00           N  
ATOM   1788  H   VAL   114      67.145 101.166  58.520  1.00  0.00           H  
ATOM   1789  CA  VAL   114      67.487 103.172  59.111  1.00  0.00           C  
ATOM   1790  HA  VAL   114      66.932 103.896  59.711  1.00  0.00           H  
ATOM   1791  CB  VAL   114      68.937 103.136  59.640  1.00  0.00           C  
ATOM   1792  HB  VAL   114      69.376 104.128  59.524  1.00  0.00           H  
ATOM   1793  CG1 VAL   114      68.949 102.785  61.112  1.00  0.00           C  
ATOM   1794 HG11 VAL   114      68.540 101.789  61.284  1.00  0.00           H  
ATOM   1795 HG12 VAL   114      69.973 102.809  61.479  1.00  0.00           H  
ATOM   1796 HG13 VAL   114      68.364 103.516  61.660  1.00  0.00           H  
ATOM   1797  CG2 VAL   114      69.778 102.144  58.851  1.00  0.00           C  
ATOM   1798 HG21 VAL   114      70.771 102.093  59.300  1.00  0.00           H  
ATOM   1799 HG22 VAL   114      69.333 101.151  58.862  1.00  0.00           H  
ATOM   1800 HG23 VAL   114      69.903 102.476  57.821  1.00  0.00           H  
ATOM   1801  C   VAL   114      67.453 103.639  57.666  1.00  0.00           C  
ATOM   1802  O   VAL   114      67.611 102.841  56.739  1.00  0.00           O  
ATOM   1803  N   CYX   115      67.227 104.927  57.476  1.00  0.00           N  
ATOM   1804  H   CYX   115      67.110 105.538  58.272  1.00  0.00           H  
ATOM   1805  CA  CYX   115      67.190 105.524  56.155  1.00  0.00           C  
ATOM   1806  HA  CYX   115      67.302 104.772  55.390  1.00  0.00           H  
ATOM   1807  CB  CYX   115      65.862 106.249  55.935  1.00  0.00           C  
ATOM   1808  HB2 CYX   115      65.884 107.189  56.487  1.00  0.00           H  
ATOM   1809  HB3 CYX   115      65.723 106.471  54.875  1.00  0.00           H  
ATOM   1810  SG  CYX   115      64.452 105.254  56.566  1.00  0.00           S  
ATOM   1811  C   CYX   115      68.377 106.461  56.034  1.00  0.00           C  
ATOM   1812  O   CYX   115      68.779 107.088  57.020  1.00  0.00           O  
ATOM   1813  N   ASN   116      68.967 106.517  54.840  1.00  0.00           N  
ATOM   1814  H   ASN   116      68.585 106.021  54.045  1.00  0.00           H  
ATOM   1815  CA  ASN   116      70.205 107.268  54.679  1.00  0.00           C  
ATOM   1816  HA  ASN   116      70.893 106.952  55.457  1.00  0.00           H  
ATOM   1817  CB  ASN   116      70.863 106.960  53.327  1.00  0.00           C  
ATOM   1818  HB2 ASN   116      71.863 107.392  53.298  1.00  0.00           H  
ATOM   1819  HB3 ASN   116      70.976 105.880  53.224  1.00  0.00           H  
ATOM   1820  CG  ASN   116      70.064 107.480  52.150  1.00  0.00           C  
ATOM   1821  OD1 ASN   116      69.106 106.845  51.712  1.00  0.00           O  
ATOM   1822  ND2 ASN   116      70.461 108.637  51.626  1.00  0.00           N  
ATOM   1823 HD21 ASN   116      69.978 108.988  50.812  1.00  0.00           H  
ATOM   1824 HD22 ASN   116      71.292 109.099  51.967  1.00  0.00           H  
ATOM   1825  C   ASN   116      69.938 108.769  54.829  1.00  0.00           C  
ATOM   1826  O   ASN   116      68.872 109.268  54.445  1.00  0.00           O  
ATOM   1827  N   PRO   117      70.899 109.515  55.397  1.00  0.00           N  
ATOM   1828  CD  PRO   117      72.283 109.103  55.699  1.00  0.00           C  
ATOM   1829  HD2 PRO   117      72.769 108.619  54.855  1.00  0.00           H  
ATOM   1830  HD3 PRO   117      72.281 108.458  56.574  1.00  0.00           H  
ATOM   1831  CG  PRO   117      72.963 110.400  56.020  1.00  0.00           C  
ATOM   1832  HG2 PRO   117      73.355 110.834  55.098  1.00  0.00           H  
ATOM   1833  HG3 PRO   117      73.773 110.258  56.736  1.00  0.00           H  
ATOM   1834  CB  PRO   117      71.893 111.295  56.568  1.00  0.00           C  
ATOM   1835  HB2 PRO   117      72.158 112.348  56.467  1.00  0.00           H  
ATOM   1836  HB3 PRO   117      71.739 111.060  57.623  1.00  0.00           H  
ATOM   1837  CA  PRO   117      70.633 110.910  55.783  1.00  0.00           C  
ATOM   1838  HA  PRO   117      69.763 110.953  56.438  1.00  0.00           H  
ATOM   1839  C   PRO   117      70.413 111.849  54.604  1.00  0.00           C  
ATOM   1840  O   PRO   117      70.386 113.071  54.780  1.00  0.00           O  
ATOM   1841  N   ASP   118      70.255 111.285  53.401  1.00  0.00           N  
ATOM   1842  H   ASP   118      70.287 110.281  53.316  1.00  0.00           H  
ATOM   1843  CA  ASP   118      70.001 112.056  52.192  1.00  0.00           C  
ATOM   1844  HA  ASP   118      70.027 113.120  52.425  1.00  0.00           H  
ATOM   1845  CB  ASP   118      71.105 111.797  51.149  1.00  0.00           C  
ATOM   1846  HB2 ASP   118      70.953 110.848  50.643  1.00  0.00           H  
ATOM   1847  HB3 ASP   118      71.031 112.569  50.382  1.00  0.00           H  
ATOM   1848  CG  ASP   118      72.512 111.854  51.745  1.00  0.00           C  
ATOM   1849  OD1 ASP   118      72.866 112.889  52.355  1.00  0.00           O  
ATOM   1850  OD2 ASP   118      73.261 110.856  51.613  1.00  0.00           O  
ATOM   1851  C   ASP   118      68.650 111.758  51.557  1.00  0.00           C  
ATOM   1852  O   ASP   118      68.123 112.616  50.843  1.00  0.00           O  
ATOM   1853  N   ASN   119      68.074 110.580  51.803  1.00  0.00           N  
ATOM   1854  H   ASN   119      68.526 109.922  52.424  1.00  0.00           H  
ATOM   1855  CA  ASN   119      66.858 110.144  51.118  1.00  0.00           C  
ATOM   1856  HA  ASN   119      66.369 111.005  50.667  1.00  0.00           H  
ATOM   1857  CB  ASN   119      67.186 109.182  49.972  1.00  0.00           C  
ATOM   1858  HB2 ASN   119      67.972 109.622  49.356  1.00  0.00           H  
ATOM   1859  HB3 ASN   119      67.573 108.249  50.366  1.00  0.00           H  
ATOM   1860  CG  ASN   119      65.992 108.916  49.066  1.00  0.00           C  
ATOM   1861  OD1 ASN   119      64.932 109.520  49.224  1.00  0.00           O  
ATOM   1862  ND2 ASN   119      66.166 108.014  48.101  1.00  0.00           N  
ATOM   1863 HD21 ASN   119      65.406 107.788  47.481  1.00  0.00           H  
ATOM   1864 HD22 ASN   119      67.050 107.525  48.037  1.00  0.00           H  
ATOM   1865  C   ASN   119      65.918 109.498  52.126  1.00  0.00           C  
ATOM   1866  O   ASN   119      66.030 108.302  52.429  1.00  0.00           O  
ATOM   1867  N   PRO   120      64.958 110.265  52.658  1.00  0.00           N  
ATOM   1868  CD  PRO   120      64.816 111.722  52.496  1.00  0.00           C  
ATOM   1869  HD2 PRO   120      64.204 111.940  51.620  1.00  0.00           H  
ATOM   1870  HD3 PRO   120      65.778 112.232  52.434  1.00  0.00           H  
ATOM   1871  CG  PRO   120      64.102 112.132  53.752  1.00  0.00           C  
ATOM   1872  HG2 PRO   120      63.516 113.039  53.599  1.00  0.00           H  
ATOM   1873  HG3 PRO   120      64.831 112.287  54.548  1.00  0.00           H  
ATOM   1874  CB  PRO   120      63.230 110.960  54.094  1.00  0.00           C  
ATOM   1875  HB2 PRO   120      62.325 110.996  53.484  1.00  0.00           H  
ATOM   1876  HB3 PRO   120      62.970 110.949  55.153  1.00  0.00           H  
ATOM   1877  CA  PRO   120      64.073 109.735  53.710  1.00  0.00           C  
ATOM   1878  HA  PRO   120      64.684 109.430  54.561  1.00  0.00           H  
ATOM   1879  C   PRO   120      63.184 108.570  53.285  1.00  0.00           C  
ATOM   1880  O   PRO   120      62.479 108.000  54.123  1.00  0.00           O  
ATOM   1881  N   GLN   121      63.192 108.199  52.005  1.00  0.00           N  
ATOM   1882  H   GLN   121      63.781 108.678  51.339  1.00  0.00           H  
ATOM   1883  CA  GLN   121      62.385 107.080  51.546  1.00  0.00           C  
ATOM   1884  HA  GLN   121      61.684 106.774  52.322  1.00  0.00           H  
ATOM   1885  CB  GLN   121      61.528 107.494  50.337  1.00  0.00           C  
ATOM   1886  HB2 GLN   121      60.889 106.647  50.092  1.00  0.00           H  
ATOM   1887  HB3 GLN   121      60.852 108.286  50.662  1.00  0.00           H  
ATOM   1888  CG  GLN   121      62.308 108.020  49.144  1.00  0.00           C  
ATOM   1889  HG2 GLN   121      62.215 109.105  49.084  1.00  0.00           H  
ATOM   1890  HG3 GLN   121      63.351 107.752  49.268  1.00  0.00           H  
ATOM   1891  CD  GLN   121      61.883 107.367  47.835  1.00  0.00           C  
ATOM   1892  OE1 GLN   121      61.286 106.287  47.830  1.00  0.00           O  
ATOM   1893  NE2 GLN   121      62.189 108.021  46.717  1.00  0.00           N  
ATOM   1894 HE21 GLN   121      62.680 108.901  46.765  1.00  0.00           H  
ATOM   1895 HE22 GLN   121      61.933 107.620  45.828  1.00  0.00           H  
ATOM   1896  C   GLN   121      63.203 105.843  51.196  1.00  0.00           C  
ATOM   1897  O   GLN   121      62.621 104.760  51.047  1.00  0.00           O  
ATOM   1898  N   GLU   122      64.527 105.966  51.082  1.00  0.00           N  
ATOM   1899  H   GLU   122      64.959 106.864  51.251  1.00  0.00           H  
ATOM   1900  CA  GLU   122      65.420 104.839  50.820  1.00  0.00           C  
ATOM   1901  HA  GLU   122      64.866 104.019  50.359  1.00  0.00           H  
ATOM   1902  CB  GLU   122      66.520 105.255  49.845  1.00  0.00           C  
ATOM   1903  HB2 GLU   122      66.092 105.337  48.845  1.00  0.00           H  
ATOM   1904  HB3 GLU   122      66.859 106.235  50.160  1.00  0.00           H  
ATOM   1905  CG  GLU   122      67.733 104.340  49.806  1.00  0.00           C  
ATOM   1906  HG2 GLU   122      68.126 104.144  50.801  1.00  0.00           H  
ATOM   1907  HG3 GLU   122      67.435 103.385  49.369  1.00  0.00           H  
ATOM   1908  CD  GLU   122      68.883 104.931  49.000  1.00  0.00           C  
ATOM   1909  OE1 GLU   122      69.612 104.153  48.349  1.00  0.00           O  
ATOM   1910  OE2 GLU   122      69.053 106.171  49.010  1.00  0.00           O  
ATOM   1911  C   GLU   122      65.998 104.351  52.151  1.00  0.00           C  
ATOM   1912  O   GLU   122      66.850 105.020  52.753  1.00  0.00           O  
ATOM   1913  N   CYX   123      65.537 103.185  52.611  1.00  0.00           N  
ATOM   1914  H   CYX   123      64.866 102.665  52.066  1.00  0.00           H  
ATOM   1915  CA  CYX   123      65.887 102.680  53.932  1.00  0.00           C  
ATOM   1916  HA  CYX   123      66.625 103.321  54.383  1.00  0.00           H  
ATOM   1917  CB  CYX   123      64.657 102.624  54.856  1.00  0.00           C  
ATOM   1918  HB2 CYX   123      63.981 101.860  54.470  1.00  0.00           H  
ATOM   1919  HB3 CYX   123      64.968 102.329  55.858  1.00  0.00           H  
ATOM   1920  SG  CYX   123      63.724 104.182  54.967  1.00  0.00           S  
ATOM   1921  C   CYX   123      66.514 101.296  53.839  1.00  0.00           C  
ATOM   1922  O   CYX   123      66.370 100.585  52.839  1.00  0.00           O  
ATOM   1923  N   LEU   124      67.221 100.922  54.906  1.00  0.00           N  
ATOM   1924  H   LEU   124      67.287 101.534  55.697  1.00  0.00           H  
ATOM   1925  CA  LEU   124      67.773  99.584  55.054  1.00  0.00           C  
ATOM   1926  HA  LEU   124      67.429  98.945  54.241  1.00  0.00           H  
ATOM   1927  CB  LEU   124      69.298  99.604  55.033  1.00  0.00           C  
ATOM   1928  HB2 LEU   124      69.622 100.208  55.883  1.00  0.00           H  
ATOM   1929  HB3 LEU   124      69.663  98.594  55.213  1.00  0.00           H  
ATOM   1930  CG  LEU   124      69.970 100.158  53.788  1.00  0.00           C  
ATOM   1931  HG  LEU   124      69.579 101.154  53.576  1.00  0.00           H  
ATOM   1932  CD1 LEU   124      71.474 100.278  54.035  1.00  0.00           C  
ATOM   1933 HD11 LEU   124      71.955 100.718  53.161  1.00  0.00           H  
ATOM   1934 HD12 LEU   124      71.664 100.916  54.897  1.00  0.00           H  
ATOM   1935 HD13 LEU   124      71.906  99.293  54.219  1.00  0.00           H  
ATOM   1936  CD2 LEU   124      69.678  99.259  52.616  1.00  0.00           C  
ATOM   1937 HD21 LEU   124      70.197  99.640  51.735  1.00  0.00           H  
ATOM   1938 HD22 LEU   124      70.026  98.246  52.811  1.00  0.00           H  
ATOM   1939 HD23 LEU   124      68.613  99.242  52.392  1.00  0.00           H  
ATOM   1940  C   LEU   124      67.295  98.957  56.358  1.00  0.00           C  
ATOM   1941  O   LEU   124      67.179  99.636  57.383  1.00  0.00           O  
ATOM   1942  N   LEU   125      67.002  97.664  56.306  1.00  0.00           N  
ATOM   1943  H   LEU   125      67.091  97.183  55.423  1.00  0.00           H  
ATOM   1944  CA  LEU   125      66.815  96.839  57.491  1.00  0.00           C  
ATOM   1945  HA  LEU   125      66.461  97.449  58.319  1.00  0.00           H  
ATOM   1946  CB  LEU   125      65.817  95.707  57.215  1.00  0.00           C  
ATOM   1947  HB2 LEU   125      66.210  95.133  56.374  1.00  0.00           H  
ATOM   1948  HB3 LEU   125      65.859  95.038  58.075  1.00  0.00           H  
ATOM   1949  CG  LEU   125      64.323  95.933  56.955  1.00  0.00           C  
ATOM   1950  HG  LEU   125      64.222  96.467  56.008  1.00  0.00           H  
ATOM   1951  CD1 LEU   125      63.595  94.595  56.851  1.00  0.00           C  
ATOM   1952 HD11 LEU   125      62.541  94.764  56.636  1.00  0.00           H  
ATOM   1953 HD12 LEU   125      64.026  94.002  56.044  1.00  0.00           H  
ATOM   1954 HD13 LEU   125      63.684  94.037  57.785  1.00  0.00           H  
ATOM   1955  CD2 LEU   125      63.688  96.780  58.047  1.00  0.00           C  
ATOM   1956 HD21 LEU   125      62.784  97.262  57.677  1.00  0.00           H  
ATOM   1957 HD22 LEU   125      63.442  96.158  58.909  1.00  0.00           H  
ATOM   1958 HD23 LEU   125      64.413  97.500  58.373  1.00  0.00           H  
ATOM   1959  C   LEU   125      68.161  96.249  57.918  1.00  0.00           C  
ATOM   1960  O   LEU   125      69.160  96.328  57.193  1.00  0.00           O  
ATOM   1961  N   LEU   126      68.179  95.622  59.100  1.00  0.00           N  
ATOM   1962  H   LEU   126      67.355  95.591  59.683  1.00  0.00           H  
ATOM   1963  CA  LEU   126      69.372  94.883  59.509  1.00  0.00           C  
ATOM   1964  HA  LEU   126      70.192  95.592  59.559  1.00  0.00           H  
ATOM   1965  CB  LEU   126      69.177  94.262  60.896  1.00  0.00           C  
ATOM   1966  HB2 LEU   126      69.017  95.061  61.612  1.00  0.00           H  
ATOM   1967  HB3 LEU   126      68.284  93.635  60.881  1.00  0.00           H  
ATOM   1968  CG  LEU   126      70.376  93.415  61.352  1.00  0.00           C  
ATOM   1969  HG  LEU   126      70.589  92.650  60.607  1.00  0.00           H  
ATOM   1970  CD1 LEU   126      71.607  94.303  61.496  1.00  0.00           C  
ATOM   1971 HD11 LEU   126      72.404  93.754  61.997  1.00  0.00           H  
ATOM   1972 HD12 LEU   126      71.979  94.587  60.516  1.00  0.00           H  
ATOM   1973 HD13 LEU   126      71.375  95.194  62.081  1.00  0.00           H  
ATOM   1974  CD2 LEU   126      70.121  92.675  62.647  1.00  0.00           C  
ATOM   1975 HD21 LEU   126      70.954  92.007  62.859  1.00  0.00           H  
ATOM   1976 HD22 LEU   126      70.007  93.384  63.468  1.00  0.00           H  
ATOM   1977 HD23 LEU   126      69.211  92.081  62.560  1.00  0.00           H  
ATOM   1978  C   LEU   126      69.715  93.807  58.485  1.00  0.00           C  
ATOM   1979  O   LEU   126      70.837  93.758  57.960  1.00  0.00           O  
ATOM   1980  N   GLU   127      68.751  92.947  58.175  1.00  0.00           N  
ATOM   1981  H   GLU   127      67.845  93.033  58.610  1.00  0.00           H  
ATOM   1982  CA  GLU   127      68.956  91.841  57.246  1.00  0.00           C  
ATOM   1983  HA  GLU   127      69.997  91.807  56.930  1.00  0.00           H  
ATOM   1984  CB  GLU   127      68.652  90.498  57.933  1.00  0.00           C  
ATOM   1985  HB2 GLU   127      69.355  90.358  58.754  1.00  0.00           H  
ATOM   1986  HB3 GLU   127      67.650  90.540  58.364  1.00  0.00           H  
ATOM   1987  CG  GLU   127      68.720  89.284  57.013  1.00  0.00           C  
ATOM   1988  HG2 GLU   127      68.506  88.395  57.609  1.00  0.00           H  
ATOM   1989  HG3 GLU   127      67.943  89.361  56.252  1.00  0.00           H  
ATOM   1990  CD  GLU   127      70.081  89.094  56.334  1.00  0.00           C  
ATOM   1991  OE1 GLU   127      71.133  89.497  56.893  1.00  0.00           O  
ATOM   1992  OE2 GLU   127      70.096  88.529  55.224  1.00  0.00           O  
ATOM   1993  C   GLU   127      68.064  92.044  56.025  1.00  0.00           C  
ATOM   1994  O   GLU   127      66.830  92.045  56.170  1.00  0.00           O  
ATOM   1995  N   PRO   128      68.605  92.208  54.805  1.00  0.00           N  
ATOM   1996  CD  PRO   128      67.679  92.366  53.663  1.00  0.00           C  
ATOM   1997  HD2 PRO   128      67.076  93.269  53.755  1.00  0.00           H  
ATOM   1998  HD3 PRO   128      67.046  91.482  53.576  1.00  0.00           H  
ATOM   1999  CG  PRO   128      68.607  92.456  52.465  1.00  0.00           C  
ATOM   2000  HG2 PRO   128      68.826  93.503  52.252  1.00  0.00           H  
ATOM   2001  HG3 PRO   128      68.164  91.987  51.586  1.00  0.00           H  
ATOM   2002  CB  PRO   128      69.864  91.753  52.885  1.00  0.00           C  
ATOM   2003  HB2 PRO   128      70.721  92.058  52.282  1.00  0.00           H  
ATOM   2004  HB3 PRO   128      69.719  90.674  52.810  1.00  0.00           H  
ATOM   2005  CA  PRO   128      70.005  92.142  54.355  1.00  0.00           C  
ATOM   2006  HA  PRO   128      70.534  91.345  54.879  1.00  0.00           H  
ATOM   2007  C   PRO   128      70.837  93.427  54.435  1.00  0.00           C  
ATOM   2008  O   PRO   128      72.056  93.343  54.341  1.00  0.00           O  
ATOM   2009  N   GLY   129      70.210  94.586  54.585  1.00  0.00           N  
ATOM   2010  H   GLY   129      69.209  94.606  54.705  1.00  0.00           H  
ATOM   2011  CA  GLY   129      70.904  95.830  54.299  1.00  0.00           C  
ATOM   2012  HA2 GLY   129      71.201  95.827  53.250  1.00  0.00           H  
ATOM   2013  HA3 GLY   129      70.184  96.634  54.432  1.00  0.00           H  
ATOM   2014  C   GLY   129      72.127  96.156  55.141  1.00  0.00           C  
ATOM   2015  O   GLY   129      73.238  96.286  54.613  1.00  0.00           O  
ATOM   2016  N   LEU   130      71.942  96.316  56.450  1.00  0.00           N  
ATOM   2017  H   LEU   130      71.030  96.192  56.864  1.00  0.00           H  
ATOM   2018  CA  LEU   130      73.071  96.692  57.293  1.00  0.00           C  
ATOM   2019  HA  LEU   130      73.595  97.528  56.830  1.00  0.00           H  
ATOM   2020  CB  LEU   130      72.563  97.128  58.662  1.00  0.00           C  
ATOM   2021  HB2 LEU   130      72.106  96.277  59.151  1.00  0.00           H  
ATOM   2022  HB3 LEU   130      73.434  97.423  59.243  1.00  0.00           H  
ATOM   2023  CG  LEU   130      71.583  98.296  58.635  1.00  0.00           C  
ATOM   2024  HG  LEU   130      70.708  98.036  58.048  1.00  0.00           H  
ATOM   2025  CD1 LEU   130      71.102  98.648  60.033  1.00  0.00           C  
ATOM   2026 HD11 LEU   130      70.270  99.348  59.974  1.00  0.00           H  
ATOM   2027 HD12 LEU   130      70.765  97.749  60.549  1.00  0.00           H  
ATOM   2028 HD13 LEU   130      71.914  99.108  60.594  1.00  0.00           H  
ATOM   2029  CD2 LEU   130      72.247  99.510  57.983  1.00  0.00           C  
ATOM   2030 HD21 LEU   130      71.592 100.371  58.054  1.00  0.00           H  
ATOM   2031 HD22 LEU   130      73.191  99.742  58.475  1.00  0.00           H  
ATOM   2032 HD23 LEU   130      72.420  99.331  56.923  1.00  0.00           H  
ATOM   2033  C   LEU   130      74.082  95.551  57.406  1.00  0.00           C  
ATOM   2034  O   LEU   130      75.301  95.789  57.410  1.00  0.00           O  
ATOM   2035  N   ASN   131      73.597  94.310  57.471  1.00  0.00           N  
ATOM   2036  H   ASN   131      72.602  94.144  57.450  1.00  0.00           H  
ATOM   2037  CA  ASN   131      74.505  93.167  57.501  1.00  0.00           C  
ATOM   2038  HA  ASN   131      75.153  93.260  58.373  1.00  0.00           H  
ATOM   2039  CB  ASN   131      73.721  91.862  57.594  1.00  0.00           C  
ATOM   2040  HB2 ASN   131      72.896  91.877  56.879  1.00  0.00           H  
ATOM   2041  HB3 ASN   131      74.375  91.030  57.330  1.00  0.00           H  
ATOM   2042  CG  ASN   131      73.196  91.600  58.984  1.00  0.00           C  
ATOM   2043  OD1 ASN   131      73.676  92.164  59.967  1.00  0.00           O  
ATOM   2044  ND2 ASN   131      72.195  90.746  59.075  1.00  0.00           N  
ATOM   2045 HD21 ASN   131      71.689  90.669  59.940  1.00  0.00           H  
ATOM   2046 HD22 ASN   131      71.873  90.265  58.248  1.00  0.00           H  
ATOM   2047  C   ASN   131      75.420  93.141  56.283  1.00  0.00           C  
ATOM   2048  O   ASN   131      76.600  92.788  56.394  1.00  0.00           O  
ATOM   2049  N   GLU   132      74.898  93.497  55.110  1.00  0.00           N  
ATOM   2050  H   GLU   132      73.928  93.772  55.029  1.00  0.00           H  
ATOM   2051  CA  GLU   132      75.740  93.489  53.917  1.00  0.00           C  
ATOM   2052  HA  GLU   132      76.213  92.510  53.834  1.00  0.00           H  
ATOM   2053  CB  GLU   132      74.872  93.695  52.664  1.00  0.00           C  
ATOM   2054  HB2 GLU   132      74.112  92.912  52.663  1.00  0.00           H  
ATOM   2055  HB3 GLU   132      74.349  94.649  52.726  1.00  0.00           H  
ATOM   2056  CG  GLU   132      75.620  93.591  51.308  1.00  0.00           C  
ATOM   2057  HG2 GLU   132      76.249  92.699  51.311  1.00  0.00           H  
ATOM   2058  HG3 GLU   132      74.880  93.480  50.515  1.00  0.00           H  
ATOM   2059  CD  GLU   132      76.478  94.840  50.992  1.00  0.00           C  
ATOM   2060  OE1 GLU   132      77.555  94.694  50.356  1.00  0.00           O  
ATOM   2061  OE2 GLU   132      76.084  95.961  51.415  1.00  0.00           O  
ATOM   2062  C   GLU   132      76.846  94.543  54.023  1.00  0.00           C  
ATOM   2063  O   GLU   132      77.990  94.296  53.625  1.00  0.00           O  
ATOM   2064  N   ILE   133      76.526  95.714  54.578  1.00  0.00           N  
ATOM   2065  H   ILE   133      75.572  95.896  54.857  1.00  0.00           H  
ATOM   2066  CA  ILE   133      77.539  96.737  54.823  1.00  0.00           C  
ATOM   2067  HA  ILE   133      78.036  96.966  53.878  1.00  0.00           H  
ATOM   2068  CB  ILE   133      76.873  98.022  55.342  1.00  0.00           C  
ATOM   2069  HB  ILE   133      76.273  97.773  56.215  1.00  0.00           H  
ATOM   2070  CG2 ILE   133      77.936  99.010  55.807  1.00  0.00           C  
ATOM   2071 HG21 ILE   133      77.481  99.934  56.158  1.00  0.00           H  
ATOM   2072 HG22 ILE   133      78.505  98.616  56.648  1.00  0.00           H  
ATOM   2073 HG23 ILE   133      78.614  99.242  54.985  1.00  0.00           H  
ATOM   2074  CG1 ILE   133      75.930  98.617  54.289  1.00  0.00           C  
ATOM   2075 HG12 ILE   133      76.504  98.905  53.409  1.00  0.00           H  
ATOM   2076 HG13 ILE   133      75.210  97.864  53.975  1.00  0.00           H  
ATOM   2077  CD1 ILE   133      75.143  99.812  54.786  1.00  0.00           C  
ATOM   2078 HD11 ILE   133      74.403 100.084  54.034  1.00  0.00           H  
ATOM   2079 HD12 ILE   133      74.633  99.566  55.717  1.00  0.00           H  
ATOM   2080 HD13 ILE   133      75.799 100.669  54.937  1.00  0.00           H  
ATOM   2081  C   ILE   133      78.591  96.229  55.807  1.00  0.00           C  
ATOM   2082  O   ILE   133      79.805  96.297  55.552  1.00  0.00           O  
ATOM   2083  N   MET   134      78.141  95.705  56.949  1.00  0.00           N  
ATOM   2084  H   MET   134      77.148  95.634  57.122  1.00  0.00           H  
ATOM   2085  CA  MET   134      79.081  95.330  57.999  1.00  0.00           C  
ATOM   2086  HA  MET   134      79.776  96.157  58.143  1.00  0.00           H  
ATOM   2087  CB  MET   134      78.319  95.104  59.305  1.00  0.00           C  
ATOM   2088  HB2 MET   134      77.629  94.268  59.184  1.00  0.00           H  
ATOM   2089  HB3 MET   134      79.032  94.853  60.086  1.00  0.00           H  
ATOM   2090  CG  MET   134      77.524  96.346  59.741  1.00  0.00           C  
ATOM   2091  HG2 MET   134      76.752  96.577  59.018  1.00  0.00           H  
ATOM   2092  HG3 MET   134      77.037  96.142  60.693  1.00  0.00           H  
ATOM   2093  SD  MET   134      78.570  97.829  59.909  1.00  0.00           S  
ATOM   2094  CE  MET   134      79.642  97.375  61.275  1.00  0.00           C  
ATOM   2095  HE1 MET   134      80.263  98.229  61.540  1.00  0.00           H  
ATOM   2096  HE2 MET   134      79.037  97.089  62.136  1.00  0.00           H  
ATOM   2097  HE3 MET   134      80.284  96.544  60.986  1.00  0.00           H  
ATOM   2098  C   MET   134      79.919  94.106  57.636  1.00  0.00           C  
ATOM   2099  O   MET   134      80.974  93.899  58.237  1.00  0.00           O  
ATOM   2100  N   ALA   135      79.510  93.315  56.652  1.00  0.00           N  
ATOM   2101  H   ALA   135      78.634  93.493  56.178  1.00  0.00           H  
ATOM   2102  CA  ALA   135      80.302  92.154  56.259  1.00  0.00           C  
ATOM   2103  HA  ALA   135      80.964  91.856  57.064  1.00  0.00           H  
ATOM   2104  CB  ALA   135      79.397  90.936  55.948  1.00  0.00           C  
ATOM   2105  HB1 ALA   135      80.003  90.089  55.624  1.00  0.00           H  
ATOM   2106  HB2 ALA   135      78.842  90.655  56.843  1.00  0.00           H  
ATOM   2107  HB3 ALA   135      78.691  91.190  55.157  1.00  0.00           H  
ATOM   2108  C   ALA   135      81.178  92.410  55.047  1.00  0.00           C  
ATOM   2109  O   ALA   135      82.135  91.665  54.840  1.00  0.00           O  
ATOM   2110  N   ASN   136      80.869  93.415  54.239  1.00  0.00           N  
ATOM   2111  H   ASN   136      80.063  93.991  54.442  1.00  0.00           H  
ATOM   2112  CA  ASN   136      81.524  93.593  52.952  1.00  0.00           C  
ATOM   2113  HA  ASN   136      82.305  92.843  52.823  1.00  0.00           H  
ATOM   2114  CB  ASN   136      80.523  93.393  51.799  1.00  0.00           C  
ATOM   2115  HB2 ASN   136      79.750  94.159  51.842  1.00  0.00           H  
ATOM   2116  HB3 ASN   136      81.044  93.519  50.849  1.00  0.00           H  
ATOM   2117  CG  ASN   136      79.898  92.019  51.811  1.00  0.00           C  
ATOM   2118  OD1 ASN   136      80.567  91.061  51.198  1.00  0.00           O  
ATOM   2119  ND2 ASN   136      78.831  91.819  52.386  1.00  0.00           N  
ATOM   2120 HD21 ASN   136      78.350  92.597  52.813  1.00  0.00           H  
ATOM   2121 HD22 ASN   136      78.428  90.896  52.380  1.00  0.00           H  
ATOM   2122  C   ASN   136      82.194  94.946  52.763  1.00  0.00           C  
ATOM   2123  O   ASN   136      83.128  95.028  51.970  1.00  0.00           O  
ATOM   2124  N   SER   137      81.736  96.005  53.434  1.00  0.00           N  
ATOM   2125  H   SER   137      80.959  95.914  54.072  1.00  0.00           H  
ATOM   2126  CA  SER   137      82.269  97.332  53.152  1.00  0.00           C  
ATOM   2127  HA  SER   137      82.303  97.473  52.070  1.00  0.00           H  
ATOM   2128  CB  SER   137      81.353  98.407  53.727  1.00  0.00           C  
ATOM   2129  HB2 SER   137      80.355  98.298  53.300  1.00  0.00           H  
ATOM   2130  HB3 SER   137      81.287  98.292  54.808  1.00  0.00           H  
ATOM   2131  OG  SER   137      81.833  99.716  53.440  1.00  0.00           O  
ATOM   2132  HG  SER   137      81.156 100.200  52.943  1.00  0.00           H  
ATOM   2133  C   SER   137      83.673  97.502  53.727  1.00  0.00           C  
ATOM   2134  O   SER   137      83.961  97.082  54.851  1.00  0.00           O  
ATOM   2135  N   LEU   138      84.554  98.121  52.949  1.00  0.00           N  
ATOM   2136  H   LEU   138      84.276  98.425  52.027  1.00  0.00           H  
ATOM   2137  CA  LEU   138      85.845  98.563  53.462  1.00  0.00           C  
ATOM   2138  HA  LEU   138      86.079  98.046  54.391  1.00  0.00           H  
ATOM   2139  CB  LEU   138      86.961  98.276  52.449  1.00  0.00           C  
ATOM   2140  HB2 LEU   138      86.735  98.795  51.516  1.00  0.00           H  
ATOM   2141  HB3 LEU   138      87.902  98.672  52.833  1.00  0.00           H  
ATOM   2142  CG  LEU   138      87.150  96.784  52.159  1.00  0.00           C  
ATOM   2143  HG  LEU   138      86.255  96.394  51.671  1.00  0.00           H  
ATOM   2144  CD1 LEU   138      88.312  96.579  51.219  1.00  0.00           C  
ATOM   2145 HD11 LEU   138      89.242  96.887  51.699  1.00  0.00           H  
ATOM   2146 HD12 LEU   138      88.383  95.527  50.945  1.00  0.00           H  
ATOM   2147 HD13 LEU   138      88.165  97.169  50.314  1.00  0.00           H  
ATOM   2148  CD2 LEU   138      87.368  96.018  53.454  1.00  0.00           C  
ATOM   2149 HD21 LEU   138      87.727  95.012  53.236  1.00  0.00           H  
ATOM   2150 HD22 LEU   138      88.094  96.533  54.081  1.00  0.00           H  
ATOM   2151 HD23 LEU   138      86.428  95.916  53.997  1.00  0.00           H  
ATOM   2152  C   LEU   138      85.853 100.039  53.805  1.00  0.00           C  
ATOM   2153  O   LEU   138      86.858 100.527  54.331  1.00  0.00           O  
ATOM   2154  N   ASP   139      84.759 100.759  53.529  1.00  0.00           N  
ATOM   2155  H   ASP   139      83.935 100.311  53.151  1.00  0.00           H  
ATOM   2156  CA  ASP   139      84.730 102.207  53.702  1.00  0.00           C  
ATOM   2157  HA  ASP   139      85.698 102.621  53.416  1.00  0.00           H  
ATOM   2158  CB  ASP   139      83.678 102.855  52.806  1.00  0.00           C  
ATOM   2159  HB2 ASP   139      83.956 102.696  51.763  1.00  0.00           H  
ATOM   2160  HB3 ASP   139      82.713 102.377  52.972  1.00  0.00           H  
ATOM   2161  CG  ASP   139      83.541 104.354  53.073  1.00  0.00           C  
ATOM   2162  OD1 ASP   139      84.320 105.138  52.478  1.00  0.00           O  
ATOM   2163  OD2 ASP   139      82.687 104.739  53.913  1.00  0.00           O  
ATOM   2164  C   ASP   139      84.451 102.558  55.158  1.00  0.00           C  
ATOM   2165  O   ASP   139      83.369 102.268  55.673  1.00  0.00           O  
ATOM   2166  N   TYR   140      85.410 103.229  55.798  1.00  0.00           N  
ATOM   2167  H   TYR   140      86.260 103.480  55.316  1.00  0.00           H  
ATOM   2168  CA  TYR   140      85.314 103.480  57.230  1.00  0.00           C  
ATOM   2169  HA  TYR   140      85.358 102.521  57.747  1.00  0.00           H  
ATOM   2170  CB  TYR   140      86.503 104.321  57.681  1.00  0.00           C  
ATOM   2171  HB2 TYR   140      87.421 103.797  57.409  1.00  0.00           H  
ATOM   2172  HB3 TYR   140      86.499 105.265  57.133  1.00  0.00           H  
ATOM   2173  CG  TYR   140      86.542 104.625  59.159  1.00  0.00           C  
ATOM   2174  CD1 TYR   140      85.874 105.727  59.691  1.00  0.00           C  
ATOM   2175  HD1 TYR   140      85.311 106.366  59.036  1.00  0.00           H  
ATOM   2176  CE1 TYR   140      85.933 106.021  61.055  1.00  0.00           C  
ATOM   2177  HE1 TYR   140      85.407 106.879  61.448  1.00  0.00           H  
ATOM   2178  CZ  TYR   140      86.675 105.208  61.885  1.00  0.00           C  
ATOM   2179  OH  TYR   140      86.756 105.459  63.236  1.00  0.00           O  
ATOM   2180  HH  TYR   140      86.365 106.301  63.480  1.00  0.00           H  
ATOM   2181  CE2 TYR   140      87.348 104.126  61.375  1.00  0.00           C  
ATOM   2182  HE2 TYR   140      87.946 103.521  62.035  1.00  0.00           H  
ATOM   2183  CD2 TYR   140      87.287 103.839  60.022  1.00  0.00           C  
ATOM   2184  HD2 TYR   140      87.836 102.991  59.638  1.00  0.00           H  
ATOM   2185  C   TYR   140      84.001 104.159  57.595  1.00  0.00           C  
ATOM   2186  O   TYR   140      83.333 103.762  58.552  1.00  0.00           O  
ATOM   2187  N   ASN   141      83.599 105.177  56.827  1.00  0.00           N  
ATOM   2188  H   ASN   141      84.122 105.440  56.002  1.00  0.00           H  
ATOM   2189  CA  ASN   141      82.455 105.987  57.227  1.00  0.00           C  
ATOM   2190  HA  ASN   141      82.498 106.156  58.303  1.00  0.00           H  
ATOM   2191  CB  ASN   141      82.486 107.332  56.519  1.00  0.00           C  
ATOM   2192  HB2 ASN   141      82.679 107.179  55.455  1.00  0.00           H  
ATOM   2193  HB3 ASN   141      81.513 107.815  56.615  1.00  0.00           H  
ATOM   2194  CG  ASN   141      83.508 108.261  57.104  1.00  0.00           C  
ATOM   2195  OD1 ASN   141      83.899 108.128  58.263  1.00  0.00           O  
ATOM   2196  ND2 ASN   141      83.952 109.218  56.305  1.00  0.00           N  
ATOM   2197 HD21 ASN   141      83.614 109.280  55.357  1.00  0.00           H  
ATOM   2198 HD22 ASN   141      84.639 109.869  56.651  1.00  0.00           H  
ATOM   2199  C   ASN   141      81.123 105.298  56.955  1.00  0.00           C  
ATOM   2200  O   ASN   141      80.158 105.513  57.702  1.00  0.00           O  
ATOM   2201  N   GLU   142      81.037 104.505  55.889  1.00  0.00           N  
ATOM   2202  H   GLU   142      81.852 104.307  55.333  1.00  0.00           H  
ATOM   2203  CA  GLU   142      79.829 103.716  55.664  1.00  0.00           C  
ATOM   2204  HA  GLU   142      78.977 104.395  55.601  1.00  0.00           H  
ATOM   2205  CB  GLU   142      79.935 102.957  54.342  1.00  0.00           C  
ATOM   2206  HB2 GLU   142      80.269 103.645  53.566  1.00  0.00           H  
ATOM   2207  HB3 GLU   142      80.695 102.185  54.462  1.00  0.00           H  
ATOM   2208  CG  GLU   142      78.642 102.322  53.857  1.00  0.00           C  
ATOM   2209  HG2 GLU   142      78.190 101.755  54.671  1.00  0.00           H  
ATOM   2210  HG3 GLU   142      77.947 103.107  53.557  1.00  0.00           H  
ATOM   2211  CD  GLU   142      78.885 101.389  52.698  1.00  0.00           C  
ATOM   2212  OE1 GLU   142      77.920 100.739  52.243  1.00  0.00           O  
ATOM   2213  OE2 GLU   142      80.060 101.277  52.253  1.00  0.00           O  
ATOM   2214  C   GLU   142      79.605 102.746  56.815  1.00  0.00           C  
ATOM   2215  O   GLU   142      78.504 102.672  57.380  1.00  0.00           O  
ATOM   2216  N   ARG   143      80.654 102.000  57.180  1.00  0.00           N  
ATOM   2217  H   ARG   143      81.528 102.087  56.675  1.00  0.00           H  
ATOM   2218  CA  ARG   143      80.584 101.085  58.310  1.00  0.00           C  
ATOM   2219  HA  ARG   143      79.817 100.337  58.104  1.00  0.00           H  
ATOM   2220  CB  ARG   143      81.924 100.370  58.484  1.00  0.00           C  
ATOM   2221  HB2 ARG   143      82.700 101.108  58.684  1.00  0.00           H  
ATOM   2222  HB3 ARG   143      81.827  99.731  59.361  1.00  0.00           H  
ATOM   2223  CG  ARG   143      82.356  99.542  57.290  1.00  0.00           C  
ATOM   2224  HG2 ARG   143      81.559  98.839  57.042  1.00  0.00           H  
ATOM   2225  HG3 ARG   143      82.532 100.161  56.418  1.00  0.00           H  
ATOM   2226  CD  ARG   143      83.628  98.751  57.619  1.00  0.00           C  
ATOM   2227  HD2 ARG   143      84.005  98.242  56.750  1.00  0.00           H  
ATOM   2228  HD3 ARG   143      84.398  99.463  57.915  1.00  0.00           H  
ATOM   2229  NE  ARG   143      83.402  97.827  58.729  1.00  0.00           N  
ATOM   2230  HE  ARG   143      83.568  98.177  59.659  1.00  0.00           H  
ATOM   2231  CZ  ARG   143      82.969  96.576  58.586  1.00  0.00           C  
ATOM   2232  NH1 ARG   143      82.746  96.099  57.378  1.00  0.00           N  
ATOM   2233 HH11 ARG   143      82.916  96.675  56.564  1.00  0.00           H  
ATOM   2234 HH12 ARG   143      82.362  95.172  57.265  1.00  0.00           H  
ATOM   2235  NH2 ARG   143      82.764  95.801  59.651  1.00  0.00           N  
ATOM   2236 HH21 ARG   143      82.896  96.188  60.572  1.00  0.00           H  
ATOM   2237 HH22 ARG   143      82.372  94.879  59.520  1.00  0.00           H  
ATOM   2238  C   ARG   143      80.202 101.814  59.593  1.00  0.00           C  
ATOM   2239  O   ARG   143      79.384 101.314  60.380  1.00  0.00           O  
ATOM   2240  N   LEU   144      80.790 102.997  59.824  1.00  0.00           N  
ATOM   2241  H   LEU   144      81.449 103.380  59.161  1.00  0.00           H  
ATOM   2242  CA  LEU   144      80.454 103.768  61.020  1.00  0.00           C  
ATOM   2243  HA  LEU   144      80.639 103.125  61.881  1.00  0.00           H  
ATOM   2244  CB  LEU   144      81.334 105.014  61.128  1.00  0.00           C  
ATOM   2245  HB2 LEU   144      82.380 104.703  61.156  1.00  0.00           H  
ATOM   2246  HB3 LEU   144      81.194 105.630  60.239  1.00  0.00           H  
ATOM   2247  CG  LEU   144      81.037 105.873  62.367  1.00  0.00           C  
ATOM   2248  HG  LEU   144      80.027 106.277  62.283  1.00  0.00           H  
ATOM   2249  CD1 LEU   144      81.098 105.017  63.610  1.00  0.00           C  
ATOM   2250 HD11 LEU   144      81.078 105.655  64.491  1.00  0.00           H  
ATOM   2251 HD12 LEU   144      80.245 104.345  63.679  1.00  0.00           H  
ATOM   2252 HD13 LEU   144      82.022 104.437  63.618  1.00  0.00           H  
ATOM   2253  CD2 LEU   144      81.974 107.063  62.519  1.00  0.00           C  
ATOM   2254 HD21 LEU   144      81.671 107.671  63.374  1.00  0.00           H  
ATOM   2255 HD22 LEU   144      82.997 106.718  62.669  1.00  0.00           H  
ATOM   2256 HD23 LEU   144      81.933 107.679  61.620  1.00  0.00           H  
ATOM   2257  C   LEU   144      78.982 104.165  61.022  1.00  0.00           C  
ATOM   2258  O   LEU   144      78.300 104.057  62.050  1.00  0.00           O  
ATOM   2259  N   TRP   145      78.475 104.616  59.876  1.00  0.00           N  
ATOM   2260  H   TRP   145      79.052 104.686  59.049  1.00  0.00           H  
ATOM   2261  CA  TRP   145      77.079 105.018  59.797  1.00  0.00           C  
ATOM   2262  HA  TRP   145      76.896 105.792  60.544  1.00  0.00           H  
ATOM   2263  CB  TRP   145      76.788 105.612  58.419  1.00  0.00           C  
ATOM   2264  HB2 TRP   145      77.290 106.577  58.337  1.00  0.00           H  
ATOM   2265  HB3 TRP   145      77.202 104.961  57.649  1.00  0.00           H  
ATOM   2266  CG  TRP   145      75.335 105.792  58.144  1.00  0.00           C  
ATOM   2267  CD1 TRP   145      74.536 106.817  58.566  1.00  0.00           C  
ATOM   2268  HD1 TRP   145      74.869 107.646  59.175  1.00  0.00           H  
ATOM   2269  NE1 TRP   145      73.252 106.641  58.106  1.00  0.00           N  
ATOM   2270  HE1 TRP   145      72.487 107.269  58.302  1.00  0.00           H  
ATOM   2271  CE2 TRP   145      73.199 105.481  57.379  1.00  0.00           C  
ATOM   2272  CZ2 TRP   145      72.123 104.878  56.725  1.00  0.00           C  
ATOM   2273  HZ2 TRP   145      71.131 105.298  56.771  1.00  0.00           H  
ATOM   2274  CH2 TRP   145      72.362 103.700  56.062  1.00  0.00           C  
ATOM   2275  HH2 TRP   145      71.545 103.211  55.551  1.00  0.00           H  
ATOM   2276  CZ3 TRP   145      73.634 103.115  56.044  1.00  0.00           C  
ATOM   2277  HZ3 TRP   145      73.784 102.187  55.512  1.00  0.00           H  
ATOM   2278  CE3 TRP   145      74.714 103.716  56.699  1.00  0.00           C  
ATOM   2279  HE3 TRP   145      75.694 103.261  56.676  1.00  0.00           H  
ATOM   2280  CD2 TRP   145      74.497 104.920  57.381  1.00  0.00           C  
ATOM   2281  C   TRP   145      76.156 103.847  60.099  1.00  0.00           C  
ATOM   2282  O   TRP   145      75.194 103.985  60.861  1.00  0.00           O  
ATOM   2283  N   ALA   146      76.435 102.682  59.516  1.00  0.00           N  
ATOM   2284  H   ALA   146      77.223 102.598  58.888  1.00  0.00           H  
ATOM   2285  CA  ALA   146      75.600 101.507  59.771  1.00  0.00           C  
ATOM   2286  HA  ALA   146      74.569 101.746  59.503  1.00  0.00           H  
ATOM   2287  CB  ALA   146      76.058 100.333  58.904  1.00  0.00           C  
ATOM   2288  HB1 ALA   146      75.509  99.430  59.173  1.00  0.00           H  
ATOM   2289  HB2 ALA   146      75.867 100.566  57.856  1.00  0.00           H  
ATOM   2290  HB3 ALA   146      77.125 100.161  59.035  1.00  0.00           H  
ATOM   2291  C   ALA   146      75.635 101.118  61.246  1.00  0.00           C  
ATOM   2292  O   ALA   146      74.590 100.911  61.871  1.00  0.00           O  
ATOM   2293  N   TRP   147      76.842 101.006  61.809  1.00  0.00           N  
ATOM   2294  H   TRP   147      77.671 101.179  61.258  1.00  0.00           H  
ATOM   2295  CA  TRP   147      77.003 100.635  63.208  1.00  0.00           C  
ATOM   2296  HA  TRP   147      76.609  99.630  63.346  1.00  0.00           H  
ATOM   2297  CB  TRP   147      78.491 100.630  63.562  1.00  0.00           C  
ATOM   2298  HB2 TRP   147      79.010 100.034  62.812  1.00  0.00           H  
ATOM   2299  HB3 TRP   147      78.892 101.642  63.496  1.00  0.00           H  
ATOM   2300  CG  TRP   147      78.836 100.061  64.890  1.00  0.00           C  
ATOM   2301  CD1 TRP   147      79.181  98.767  65.159  1.00  0.00           C  
ATOM   2302  HD1 TRP   147      79.238  97.976  64.424  1.00  0.00           H  
ATOM   2303  NE1 TRP   147      79.454  98.615  66.501  1.00  0.00           N  
ATOM   2304  HE1 TRP   147      79.747  97.744  66.921  1.00  0.00           H  
ATOM   2305  CE2 TRP   147      79.284  99.820  67.128  1.00  0.00           C  
ATOM   2306  CZ2 TRP   147      79.434 100.163  68.473  1.00  0.00           C  
ATOM   2307  HZ2 TRP   147      79.716  99.425  69.201  1.00  0.00           H  
ATOM   2308  CH2 TRP   147      79.182 101.460  68.817  1.00  0.00           C  
ATOM   2309  HH2 TRP   147      79.268 101.758  69.853  1.00  0.00           H  
ATOM   2310  CZ3 TRP   147      78.792 102.412  67.865  1.00  0.00           C  
ATOM   2311  HZ3 TRP   147      78.615 103.434  68.172  1.00  0.00           H  
ATOM   2312  CE3 TRP   147      78.651 102.076  66.524  1.00  0.00           C  
ATOM   2313  HE3 TRP   147      78.390 102.829  65.797  1.00  0.00           H  
ATOM   2314  CD2 TRP   147      78.901 100.761  66.139  1.00  0.00           C  
ATOM   2315  C   TRP   147      76.244 101.591  64.112  1.00  0.00           C  
ATOM   2316  O   TRP   147      75.436 101.165  64.948  1.00  0.00           O  
ATOM   2317  N   GLU   148      76.493 102.893  63.954  1.00  0.00           N  
ATOM   2318  H   GLU   148      77.136 103.206  63.241  1.00  0.00           H  
ATOM   2319  CA  GLU   148      75.932 103.881  64.869  1.00  0.00           C  
ATOM   2320  HA  GLU   148      76.123 103.553  65.891  1.00  0.00           H  
ATOM   2321  CB  GLU   148      76.608 105.234  64.664  1.00  0.00           C  
ATOM   2322  HB2 GLU   148      77.625 105.196  65.055  1.00  0.00           H  
ATOM   2323  HB3 GLU   148      76.668 105.437  63.594  1.00  0.00           H  
ATOM   2324  CG  GLU   148      75.863 106.408  65.296  1.00  0.00           C  
ATOM   2325  HG2 GLU   148      76.426 107.313  65.065  1.00  0.00           H  
ATOM   2326  HG3 GLU   148      74.879 106.532  64.841  1.00  0.00           H  
ATOM   2327  CD  GLU   148      75.721 106.326  66.822  1.00  0.00           C  
ATOM   2328  OE1 GLU   148      76.337 105.446  67.465  1.00  0.00           O  
ATOM   2329  OE2 GLU   148      74.980 107.161  67.392  1.00  0.00           O  
ATOM   2330  C   GLU   148      74.422 104.014  64.698  1.00  0.00           C  
ATOM   2331  O   GLU   148      73.681 104.078  65.686  1.00  0.00           O  
ATOM   2332  N   SER   149      73.941 104.065  63.461  1.00  0.00           N  
ATOM   2333  H   SER   149      74.544 103.999  62.654  1.00  0.00           H  
ATOM   2334  CA  SER   149      72.521 104.325  63.301  1.00  0.00           C  
ATOM   2335  HA  SER   149      72.235 105.131  63.976  1.00  0.00           H  
ATOM   2336  CB  SER   149      72.237 104.834  61.883  1.00  0.00           C  
ATOM   2337  HB2 SER   149      71.161 104.939  61.741  1.00  0.00           H  
ATOM   2338  HB3 SER   149      72.704 105.811  61.752  1.00  0.00           H  
ATOM   2339  OG  SER   149      72.751 103.954  60.912  1.00  0.00           O  
ATOM   2340  HG  SER   149      73.714 104.029  60.893  1.00  0.00           H  
ATOM   2341  C   SER   149      71.685 103.098  63.666  1.00  0.00           C  
ATOM   2342  O   SER   149      70.544 103.248  64.110  1.00  0.00           O  
ATOM   2343  N   TRP   150      72.235 101.884  63.548  1.00  0.00           N  
ATOM   2344  H   TRP   150      73.161 101.762  63.160  1.00  0.00           H  
ATOM   2345  CA  TRP   150      71.523 100.730  64.095  1.00  0.00           C  
ATOM   2346  HA  TRP   150      70.544 100.671  63.618  1.00  0.00           H  
ATOM   2347  CB  TRP   150      72.268  99.427  63.814  1.00  0.00           C  
ATOM   2348  HB2 TRP   150      72.378  99.314  62.739  1.00  0.00           H  
ATOM   2349  HB3 TRP   150      73.268  99.481  64.245  1.00  0.00           H  
ATOM   2350  CG  TRP   150      71.557  98.178  64.364  1.00  0.00           C  
ATOM   2351  CD1 TRP   150      72.016  97.336  65.333  1.00  0.00           C  
ATOM   2352  HD1 TRP   150      72.963  97.447  65.845  1.00  0.00           H  
ATOM   2353  NE1 TRP   150      71.110  96.318  65.555  1.00  0.00           N  
ATOM   2354  HE1 TRP   150      71.251  95.563  66.211  1.00  0.00           H  
ATOM   2355  CE2 TRP   150      70.031  96.500  64.735  1.00  0.00           C  
ATOM   2356  CZ2 TRP   150      68.867  95.753  64.611  1.00  0.00           C  
ATOM   2357  HZ2 TRP   150      68.696  94.875  65.212  1.00  0.00           H  
ATOM   2358  CH2 TRP   150      67.943  96.170  63.686  1.00  0.00           C  
ATOM   2359  HH2 TRP   150      67.031  95.612  63.556  1.00  0.00           H  
ATOM   2360  CZ3 TRP   150      68.154  97.309  62.905  1.00  0.00           C  
ATOM   2361  HZ3 TRP   150      67.405  97.608  62.187  1.00  0.00           H  
ATOM   2362  CE3 TRP   150      69.312  98.057  63.032  1.00  0.00           C  
ATOM   2363  HE3 TRP   150      69.462  98.940  62.429  1.00  0.00           H  
ATOM   2364  CD2 TRP   150      70.275  97.656  63.963  1.00  0.00           C  
ATOM   2365  C   TRP   150      71.315 100.895  65.590  1.00  0.00           C  
ATOM   2366  O   TRP   150      70.208 100.696  66.099  1.00  0.00           O  
ATOM   2367  N   ARG   151      72.363 101.293  66.304  1.00  0.00           N  
ATOM   2368  H   ARG   151      73.247 101.487  65.851  1.00  0.00           H  
ATOM   2369  CA  ARG   151      72.267 101.397  67.754  1.00  0.00           C  
ATOM   2370  HA  ARG   151      71.753 100.512  68.135  1.00  0.00           H  
ATOM   2371  CB  ARG   151      73.678 101.408  68.354  1.00  0.00           C  
ATOM   2372  HB2 ARG   151      74.301 102.105  67.789  1.00  0.00           H  
ATOM   2373  HB3 ARG   151      73.638 101.752  69.386  1.00  0.00           H  
ATOM   2374  CG  ARG   151      74.308  99.997  68.329  1.00  0.00           C  
ATOM   2375  HG2 ARG   151      73.903  99.423  69.164  1.00  0.00           H  
ATOM   2376  HG3 ARG   151      74.013  99.496  67.408  1.00  0.00           H  
ATOM   2377  CD  ARG   151      75.852  99.985  68.403  1.00  0.00           C  
ATOM   2378  HD2 ARG   151      76.274 100.514  67.547  1.00  0.00           H  
ATOM   2379  HD3 ARG   151      76.168 100.487  69.318  1.00  0.00           H  
ATOM   2380  NE  ARG   151      76.307  98.601  68.447  1.00  0.00           N  
ATOM   2381  HE  ARG   151      76.508  98.210  69.354  1.00  0.00           H  
ATOM   2382  CZ  ARG   151      76.427  97.820  67.377  1.00  0.00           C  
ATOM   2383  NH1 ARG   151      76.798  96.553  67.516  1.00  0.00           N  
ATOM   2384 HH11 ARG   151      76.844  95.965  66.699  1.00  0.00           H  
ATOM   2385 HH12 ARG   151      76.973  96.171  68.430  1.00  0.00           H  
ATOM   2386  NH2 ARG   151      76.173  98.303  66.163  1.00  0.00           N  
ATOM   2387 HH21 ARG   151      75.904  99.271  66.045  1.00  0.00           H  
ATOM   2388 HH22 ARG   151      76.278  97.709  65.353  1.00  0.00           H  
ATOM   2389  C   ARG   151      71.447 102.612  68.202  1.00  0.00           C  
ATOM   2390  O   ARG   151      70.824 102.574  69.275  1.00  0.00           O  
ATOM   2391  N   SER   152      71.417 103.691  67.412  1.00  0.00           N  
ATOM   2392  H   SER   152      71.928 103.720  66.542  1.00  0.00           H  
ATOM   2393  CA  SER   152      70.666 104.861  67.857  1.00  0.00           C  
ATOM   2394  HA  SER   152      70.673 104.903  68.947  1.00  0.00           H  
ATOM   2395  CB  SER   152      71.340 106.148  67.389  1.00  0.00           C  
ATOM   2396  HB2 SER   152      70.940 106.985  67.962  1.00  0.00           H  
ATOM   2397  HB3 SER   152      72.415 106.091  67.564  1.00  0.00           H  
ATOM   2398  OG  SER   152      71.088 106.385  66.019  1.00  0.00           O  
ATOM   2399  HG  SER   152      71.536 105.706  65.510  1.00  0.00           H  
ATOM   2400  C   SER   152      69.210 104.840  67.398  1.00  0.00           C  
ATOM   2401  O   SER   152      68.355 105.418  68.071  1.00  0.00           O  
ATOM   2402  N   GLU   153      68.895 104.173  66.291  1.00  0.00           N  
ATOM   2403  H   GLU   153      69.610 103.714  65.745  1.00  0.00           H  
ATOM   2404  CA  GLU   153      67.517 104.133  65.819  1.00  0.00           C  
ATOM   2405  HA  GLU   153      67.023 105.074  66.070  1.00  0.00           H  
ATOM   2406  CB  GLU   153      67.475 103.982  64.294  1.00  0.00           C  
ATOM   2407  HB2 GLU   153      68.457 104.193  63.896  1.00  0.00           H  
ATOM   2408  HB3 GLU   153      67.208 102.965  64.002  1.00  0.00           H  
ATOM   2409  CG  GLU   153      66.588 104.997  63.557  1.00  0.00           C  
ATOM   2410  HG2 GLU   153      66.906 106.005  63.829  1.00  0.00           H  
ATOM   2411  HG3 GLU   153      66.732 104.884  62.482  1.00  0.00           H  
ATOM   2412  CD  GLU   153      65.091 104.829  63.857  1.00  0.00           C  
ATOM   2413  OE1 GLU   153      64.424 105.862  64.112  1.00  0.00           O  
ATOM   2414  OE2 GLU   153      64.585 103.674  63.840  1.00  0.00           O  
ATOM   2415  C   GLU   153      66.734 103.002  66.473  1.00  0.00           C  
ATOM   2416  O   GLU   153      65.594 103.198  66.903  1.00  0.00           O  
ATOM   2417  N   VAL   154      67.328 101.820  66.562  1.00  0.00           N  
ATOM   2418  H   VAL   154      68.256 101.699  66.180  1.00  0.00           H  
ATOM   2419  CA  VAL   154      66.652 100.655  67.102  1.00  0.00           C  
ATOM   2420  HA  VAL   154      65.574 100.824  67.098  1.00  0.00           H  
ATOM   2421  CB  VAL   154      66.922  99.449  66.177  1.00  0.00           C  
ATOM   2422  HB  VAL   154      67.959  99.130  66.290  1.00  0.00           H  
ATOM   2423  CG1 VAL   154      66.027  98.280  66.525  1.00  0.00           C  
ATOM   2424 HG11 VAL   154      66.278  97.423  65.898  1.00  0.00           H  
ATOM   2425 HG12 VAL   154      66.155  97.992  67.568  1.00  0.00           H  
ATOM   2426 HG13 VAL   154      64.993  98.563  66.334  1.00  0.00           H  
ATOM   2427  CG2 VAL   154      66.705  99.872  64.723  1.00  0.00           C  
ATOM   2428 HG21 VAL   154      66.616  98.993  64.094  1.00  0.00           H  
ATOM   2429 HG22 VAL   154      65.782 100.447  64.626  1.00  0.00           H  
ATOM   2430 HG23 VAL   154      67.547 100.464  64.363  1.00  0.00           H  
ATOM   2431  C   VAL   154      67.069 100.375  68.539  1.00  0.00           C  
ATOM   2432  O   VAL   154      66.236 100.031  69.381  1.00  0.00           O  
ATOM   2433  N   GLY   155      68.351 100.536  68.849  1.00  0.00           N  
ATOM   2434  H   GLY   155      69.017 100.830  68.148  1.00  0.00           H  
ATOM   2435  CA  GLY   155      68.790 100.321  70.210  1.00  0.00           C  
ATOM   2436  HA2 GLY   155      68.571  99.291  70.498  1.00  0.00           H  
ATOM   2437  HA3 GLY   155      69.869 100.459  70.257  1.00  0.00           H  
ATOM   2438  C   GLY   155      68.134 101.262  71.203  1.00  0.00           C  
ATOM   2439  O   GLY   155      67.758 100.843  72.302  1.00  0.00           O  
ATOM   2440  N   LYS   156      68.002 102.553  70.845  1.00  0.00           N  
ATOM   2441  H   LYS   156      68.337 102.879  69.949  1.00  0.00           H  
ATOM   2442  CA  LYS   156      67.346 103.494  71.758  1.00  0.00           C  
ATOM   2443  HA  LYS   156      67.865 103.466  72.716  1.00  0.00           H  
ATOM   2444  CB  LYS   156      67.401 104.924  71.217  1.00  0.00           C  
ATOM   2445  HB2 LYS   156      67.251 104.889  70.143  1.00  0.00           H  
ATOM   2446  HB3 LYS   156      66.565 105.490  71.632  1.00  0.00           H  
ATOM   2447  CG  LYS   156      68.669 105.684  71.577  1.00  0.00           C  
ATOM   2448  HG2 LYS   156      68.593 106.044  72.600  1.00  0.00           H  
ATOM   2449  HG3 LYS   156      69.530 105.020  71.484  1.00  0.00           H  
ATOM   2450  CD  LYS   156      68.871 106.877  70.668  1.00  0.00           C  
ATOM   2451  HD2 LYS   156      69.018 106.613  69.669  1.00  0.00           H  
ATOM   2452  HD3 LYS   156      68.036 107.577  70.740  1.00  0.00           H  
ATOM   2453  CE  LYS   156      70.186 107.563  70.931  1.00  0.00           C  
ATOM   2454  HE2 LYS   156      70.943 106.814  71.174  1.00  0.00           H  
ATOM   2455  HE3 LYS   156      70.499 108.095  70.031  1.00  0.00           H  
ATOM   2456  NZ  LYS   156      70.062 108.535  72.040  1.00  0.00           N  
ATOM   2457  HZ1 LYS   156      70.976 108.884  72.295  1.00  0.00           H  
ATOM   2458  HZ2 LYS   156      69.470 109.304  71.764  1.00  0.00           H  
ATOM   2459  HZ3 LYS   156      69.656 108.075  72.841  1.00  0.00           H  
ATOM   2460  C   LYS   156      65.903 103.090  72.022  1.00  0.00           C  
ATOM   2461  O   LYS   156      65.416 103.220  73.151  1.00  0.00           O  
ATOM   2462  N   GLN   157      65.195 102.594  71.000  1.00  0.00           N  
ATOM   2463  H   GLN   157      65.599 102.497  70.080  1.00  0.00           H  
ATOM   2464  CA  GLN   157      63.840 102.101  71.250  1.00  0.00           C  
ATOM   2465  HA  GLN   157      63.247 102.913  71.672  1.00  0.00           H  
ATOM   2466  CB  GLN   157      63.172 101.649  69.961  1.00  0.00           C  
ATOM   2467  HB2 GLN   157      63.713 100.794  69.555  1.00  0.00           H  
ATOM   2468  HB3 GLN   157      62.169 101.318  70.229  1.00  0.00           H  
ATOM   2469  CG  GLN   157      63.042 102.698  68.879  1.00  0.00           C  
ATOM   2470  HG2 GLN   157      62.481 103.548  69.267  1.00  0.00           H  
ATOM   2471  HG3 GLN   157      64.025 103.054  68.611  1.00  0.00           H  
ATOM   2472  CD  GLN   157      62.293 102.143  67.681  1.00  0.00           C  
ATOM   2473  OE1 GLN   157      61.239 101.518  67.835  1.00  0.00           O  
ATOM   2474  NE2 GLN   157      62.850 102.328  66.487  1.00  0.00           N  
ATOM   2475 HE21 GLN   157      62.384 101.981  65.664  1.00  0.00           H  
ATOM   2476 HE22 GLN   157      63.722 102.834  66.396  1.00  0.00           H  
ATOM   2477  C   GLN   157      63.836 100.947  72.242  1.00  0.00           C  
ATOM   2478  O   GLN   157      62.896 100.813  73.038  1.00  0.00           O  
ATOM   2479  N   LEU   158      64.869 100.103  72.219  1.00  0.00           N  
ATOM   2480  H   LEU   158      65.622 100.219  71.555  1.00  0.00           H  
ATOM   2481  CA  LEU   158      64.825  98.910  73.051  1.00  0.00           C  
ATOM   2482  HA  LEU   158      63.817  98.499  73.025  1.00  0.00           H  
ATOM   2483  CB  LEU   158      65.785  97.851  72.502  1.00  0.00           C  
ATOM   2484  HB2 LEU   158      66.785  98.284  72.451  1.00  0.00           H  
ATOM   2485  HB3 LEU   158      65.826  97.007  73.192  1.00  0.00           H  
ATOM   2486  CG  LEU   158      65.390  97.338  71.107  1.00  0.00           C  
ATOM   2487  HG  LEU   158      65.145  98.180  70.470  1.00  0.00           H  
ATOM   2488  CD1 LEU   158      66.522  96.573  70.418  1.00  0.00           C  
ATOM   2489 HD11 LEU   158      66.232  96.327  69.396  1.00  0.00           H  
ATOM   2490 HD12 LEU   158      67.426  97.182  70.391  1.00  0.00           H  
ATOM   2491 HD13 LEU   158      66.723  95.651  70.958  1.00  0.00           H  
ATOM   2492  CD2 LEU   158      64.130  96.484  71.190  1.00  0.00           C  
ATOM   2493 HD21 LEU   158      63.927  96.043  70.216  1.00  0.00           H  
ATOM   2494 HD22 LEU   158      64.273  95.678  71.910  1.00  0.00           H  
ATOM   2495 HD23 LEU   158      63.275  97.087  71.485  1.00  0.00           H  
ATOM   2496  C   LEU   158      65.130  99.212  74.507  1.00  0.00           C  
ATOM   2497  O   LEU   158      64.789  98.402  75.377  1.00  0.00           O  
ATOM   2498  N   ARG   159      65.719 100.379  74.787  1.00  0.00           N  
ATOM   2499  H   ARG   159      65.935 101.026  74.041  1.00  0.00           H  
ATOM   2500  CA  ARG   159      66.192 100.681  76.138  1.00  0.00           C  
ATOM   2501  HA  ARG   159      66.901  99.894  76.393  1.00  0.00           H  
ATOM   2502  CB  ARG   159      66.932 102.022  76.118  1.00  0.00           C  
ATOM   2503  HB2 ARG   159      67.770 101.972  75.423  1.00  0.00           H  
ATOM   2504  HB3 ARG   159      66.267 102.803  75.754  1.00  0.00           H  
ATOM   2505  CG  ARG   159      67.440 102.437  77.471  1.00  0.00           C  
ATOM   2506  HG2 ARG   159      67.928 103.408  77.375  1.00  0.00           H  
ATOM   2507  HG3 ARG   159      66.605 102.556  78.163  1.00  0.00           H  
ATOM   2508  CD  ARG   159      68.450 101.450  78.050  1.00  0.00           C  
ATOM   2509  HD2 ARG   159      68.034 100.445  78.033  1.00  0.00           H  
ATOM   2510  HD3 ARG   159      69.350 101.440  77.451  1.00  0.00           H  
ATOM   2511  NE  ARG   159      68.719 101.754  79.460  1.00  0.00           N  
ATOM   2512  HE  ARG   159      67.937 101.698  80.096  1.00  0.00           H  
ATOM   2513  CZ  ARG   159      69.891 102.140  79.961  1.00  0.00           C  
ATOM   2514  NH1 ARG   159      70.006 102.368  81.261  1.00  0.00           N  
ATOM   2515 HH11 ARG   159      69.188 102.304  81.849  1.00  0.00           H  
ATOM   2516 HH12 ARG   159      70.898 102.635  81.655  1.00  0.00           H  
ATOM   2517  NH2 ARG   159      70.954 102.270  79.187  1.00  0.00           N  
ATOM   2518 HH21 ARG   159      70.879 102.132  78.190  1.00  0.00           H  
ATOM   2519 HH22 ARG   159      71.831 102.564  79.596  1.00  0.00           H  
ATOM   2520  C   ARG   159      65.094 100.646  77.200  1.00  0.00           C  
ATOM   2521  O   ARG   159      65.247  99.912  78.193  1.00  0.00           O  
ATOM   2522  N   PRO   160      63.996 101.411  77.093  1.00  0.00           N  
ATOM   2523  CD  PRO   160      63.595 102.373  76.049  1.00  0.00           C  
ATOM   2524  HD2 PRO   160      63.829 102.030  75.046  1.00  0.00           H  
ATOM   2525  HD3 PRO   160      64.050 103.345  76.243  1.00  0.00           H  
ATOM   2526  CG  PRO   160      62.094 102.450  76.243  1.00  0.00           C  
ATOM   2527  HG2 PRO   160      61.609 101.601  75.760  1.00  0.00           H  
ATOM   2528  HG3 PRO   160      61.692 103.384  75.850  1.00  0.00           H  
ATOM   2529  CB  PRO   160      61.933 102.368  77.729  1.00  0.00           C  
ATOM   2530  HB2 PRO   160      60.921 102.072  78.008  1.00  0.00           H  
ATOM   2531  HB3 PRO   160      62.178 103.334  78.174  1.00  0.00           H  
ATOM   2532  CA  PRO   160      62.980 101.330  78.157  1.00  0.00           C  
ATOM   2533  HA  PRO   160      63.411 101.629  79.114  1.00  0.00           H  
ATOM   2534  C   PRO   160      62.382  99.949  78.292  1.00  0.00           C  
ATOM   2535  O   PRO   160      62.183  99.479  79.415  1.00  0.00           O  
ATOM   2536  N   LEU   161      62.108  99.277  77.171  1.00  0.00           N  
ATOM   2537  H   LEU   161      62.287  99.697  76.271  1.00  0.00           H  
ATOM   2538  CA  LEU   161      61.592  97.913  77.216  1.00  0.00           C  
ATOM   2539  HA  LEU   161      60.647  97.918  77.761  1.00  0.00           H  
ATOM   2540  CB  LEU   161      61.341  97.407  75.798  1.00  0.00           C  
ATOM   2541  HB2 LEU   161      62.285  97.453  75.253  1.00  0.00           H  
ATOM   2542  HB3 LEU   161      61.047  96.358  75.846  1.00  0.00           H  
ATOM   2543  CG  LEU   161      60.276  98.186  75.018  1.00  0.00           C  
ATOM   2544  HG  LEU   161      60.443  99.258  75.136  1.00  0.00           H  
ATOM   2545  CD1 LEU   161      60.402  97.876  73.556  1.00  0.00           C  
ATOM   2546 HD11 LEU   161      59.681  98.473  72.997  1.00  0.00           H  
ATOM   2547 HD12 LEU   161      61.401  98.136  73.204  1.00  0.00           H  
ATOM   2548 HD13 LEU   161      60.220  96.816  73.378  1.00  0.00           H  
ATOM   2549  CD2 LEU   161      58.859  97.857  75.514  1.00  0.00           C  
ATOM   2550 HD21 LEU   161      58.675  96.784  75.448  1.00  0.00           H  
ATOM   2551 HD22 LEU   161      58.741  98.175  76.549  1.00  0.00           H  
ATOM   2552 HD23 LEU   161      58.124  98.382  74.903  1.00  0.00           H  
ATOM   2553  C   LEU   161      62.543  96.981  77.960  1.00  0.00           C  
ATOM   2554  O   LEU   161      62.115  96.193  78.814  1.00  0.00           O  
ATOM   2555  N   TYR   162      63.845  97.061  77.656  1.00  0.00           N  
ATOM   2556  H   TYR   162      64.173  97.722  76.969  1.00  0.00           H  
ATOM   2557  CA  TYR   162      64.803  96.165  78.296  1.00  0.00           C  
ATOM   2558  HA  TYR   162      64.463  95.147  78.108  1.00  0.00           H  
ATOM   2559  CB  TYR   162      66.206  96.317  77.682  1.00  0.00           C  
ATOM   2560  HB2 TYR   162      66.115  96.486  76.609  1.00  0.00           H  
ATOM   2561  HB3 TYR   162      66.721  97.174  78.118  1.00  0.00           H  
ATOM   2562  CG  TYR   162      67.000  95.048  77.871  1.00  0.00           C  
ATOM   2563  CD1 TYR   162      66.662  93.893  77.173  1.00  0.00           C  
ATOM   2564  HD1 TYR   162      65.850  93.916  76.463  1.00  0.00           H  
ATOM   2565  CE1 TYR   162      67.362  92.709  77.362  1.00  0.00           C  
ATOM   2566  HE1 TYR   162      67.089  91.824  76.804  1.00  0.00           H  
ATOM   2567  CZ  TYR   162      68.395  92.673  78.278  1.00  0.00           C  
ATOM   2568  OH  TYR   162      69.078  91.507  78.470  1.00  0.00           O  
ATOM   2569  HH  TYR   162      68.693  90.784  77.971  1.00  0.00           H  
ATOM   2570  CE2 TYR   162      68.736  93.802  78.997  1.00  0.00           C  
ATOM   2571  HE2 TYR   162      69.539  93.765  79.719  1.00  0.00           H  
ATOM   2572  CD2 TYR   162      68.032  94.974  78.799  1.00  0.00           C  
ATOM   2573  HD2 TYR   162      68.302  95.846  79.370  1.00  0.00           H  
ATOM   2574  C   TYR   162      64.850  96.389  79.802  1.00  0.00           C  
ATOM   2575  O   TYR   162      65.003  95.433  80.573  1.00  0.00           O  
ATOM   2576  N   GLU   163      64.704  97.637  80.252  1.00  0.00           N  
ATOM   2577  H   GLU   163      64.556  98.413  79.619  1.00  0.00           H  
ATOM   2578  CA  GLU   163      64.692  97.863  81.694  1.00  0.00           C  
ATOM   2579  HA  GLU   163      65.605  97.480  82.137  1.00  0.00           H  
ATOM   2580  CB  GLU   163      64.628  99.355  81.988  1.00  0.00           C  
ATOM   2581  HB2 GLU   163      63.681  99.761  81.631  1.00  0.00           H  
ATOM   2582  HB3 GLU   163      64.674  99.485  83.071  1.00  0.00           H  
ATOM   2583  CG  GLU   163      65.765 100.125  81.361  1.00  0.00           C  
ATOM   2584  HG2 GLU   163      66.700  99.636  81.632  1.00  0.00           H  
ATOM   2585  HG3 GLU   163      65.697 100.136  80.308  1.00  0.00           H  
ATOM   2586  CD  GLU   163      65.848 101.558  81.836  1.00  0.00           C  
ATOM   2587  OE1 GLU   163      64.879 102.015  82.482  1.00  0.00           O  
ATOM   2588  OE2 GLU   163      66.886 102.214  81.566  1.00  0.00           O  
ATOM   2589  C   GLU   163      63.534  97.120  82.357  1.00  0.00           C  
ATOM   2590  O   GLU   163      63.702  96.498  83.411  1.00  0.00           O  
ATOM   2591  N   GLU   164      62.360  97.148  81.736  1.00  0.00           N  
ATOM   2592  H   GLU   164      62.251  97.656  80.868  1.00  0.00           H  
ATOM   2593  CA  GLU   164      61.188  96.523  82.339  1.00  0.00           C  
ATOM   2594  HA  GLU   164      61.178  96.753  83.406  1.00  0.00           H  
ATOM   2595  CB  GLU   164      59.935  97.132  81.717  1.00  0.00           C  
ATOM   2596  HB2 GLU   164      60.051  98.215  81.772  1.00  0.00           H  
ATOM   2597  HB3 GLU   164      59.876  96.849  80.665  1.00  0.00           H  
ATOM   2598  CG  GLU   164      58.641  96.759  82.403  1.00  0.00           C  
ATOM   2599  HG2 GLU   164      58.472  95.689  82.303  1.00  0.00           H  
ATOM   2600  HG3 GLU   164      58.718  96.998  83.465  1.00  0.00           H  
ATOM   2601  CD  GLU   164      57.458  97.518  81.812  1.00  0.00           C  
ATOM   2602  OE1 GLU   164      57.687  98.608  81.224  1.00  0.00           O  
ATOM   2603  OE2 GLU   164      56.311  97.018  81.930  1.00  0.00           O  
ATOM   2604  C   GLU   164      61.211  95.006  82.175  1.00  0.00           C  
ATOM   2605  O   GLU   164      60.683  94.272  83.017  1.00  0.00           O  
ATOM   2606  N   TYR   165      61.824  94.528  81.098  1.00  0.00           N  
ATOM   2607  H   TYR   165      62.218  95.167  80.422  1.00  0.00           H  
ATOM   2608  CA  TYR   165      62.085  93.105  80.938  1.00  0.00           C  
ATOM   2609  HA  TYR   165      61.135  92.569  80.938  1.00  0.00           H  
ATOM   2610  CB  TYR   165      62.743  92.906  79.575  1.00  0.00           C  
ATOM   2611  HB2 TYR   165      61.969  92.903  78.812  1.00  0.00           H  
ATOM   2612  HB3 TYR   165      63.372  93.767  79.365  1.00  0.00           H  
ATOM   2613  CG  TYR   165      63.608  91.692  79.378  1.00  0.00           C  
ATOM   2614  CD1 TYR   165      64.978  91.742  79.648  1.00  0.00           C  
ATOM   2615  HD1 TYR   165      65.417  92.652  80.032  1.00  0.00           H  
ATOM   2616  CE1 TYR   165      65.792  90.636  79.431  1.00  0.00           C  
ATOM   2617  HE1 TYR   165      66.846  90.685  79.661  1.00  0.00           H  
ATOM   2618  CZ  TYR   165      65.243  89.481  78.916  1.00  0.00           C  
ATOM   2619  OH  TYR   165      66.043  88.393  78.701  1.00  0.00           O  
ATOM   2620  HH  TYR   165      65.548  87.608  78.434  1.00  0.00           H  
ATOM   2621  CE2 TYR   165      63.886  89.408  78.624  1.00  0.00           C  
ATOM   2622  HE2 TYR   165      63.464  88.504  78.213  1.00  0.00           H  
ATOM   2623  CD2 TYR   165      63.080  90.522  78.849  1.00  0.00           C  
ATOM   2624  HD2 TYR   165      62.030  90.474  78.602  1.00  0.00           H  
ATOM   2625  C   TYR   165      62.931  92.555  82.092  1.00  0.00           C  
ATOM   2626  O   TYR   165      62.608  91.505  82.669  1.00  0.00           O  
ATOM   2627  N   VAL   166      64.011  93.260  82.460  1.00  0.00           N  
ATOM   2628  H   VAL   166      64.248  94.121  81.985  1.00  0.00           H  
ATOM   2629  CA  VAL   166      64.866  92.784  83.553  1.00  0.00           C  
ATOM   2630  HA  VAL   166      65.214  91.782  83.298  1.00  0.00           H  
ATOM   2631  CB  VAL   166      66.097  93.691  83.729  1.00  0.00           C  
ATOM   2632  HB  VAL   166      65.770  94.720  83.886  1.00  0.00           H  
ATOM   2633  CG1 VAL   166      66.889  93.270  84.975  1.00  0.00           C  
ATOM   2634 HG11 VAL   166      67.866  93.753  84.995  1.00  0.00           H  
ATOM   2635 HG12 VAL   166      66.355  93.577  85.874  1.00  0.00           H  
ATOM   2636 HG13 VAL   166      67.004  92.194  84.993  1.00  0.00           H  
ATOM   2637  CG2 VAL   166      66.980  93.665  82.486  1.00  0.00           C  
ATOM   2638 HG21 VAL   166      68.033  93.715  82.755  1.00  0.00           H  
ATOM   2639 HG22 VAL   166      66.819  92.757  81.909  1.00  0.00           H  
ATOM   2640 HG23 VAL   166      66.773  94.526  81.865  1.00  0.00           H  
ATOM   2641  C   VAL   166      64.076  92.678  84.854  1.00  0.00           C  
ATOM   2642  O   VAL   166      64.187  91.680  85.581  1.00  0.00           O  
ATOM   2643  N   VAL   167      63.259  93.693  85.168  1.00  0.00           N  
ATOM   2644  H   VAL   167      63.167  94.490  84.552  1.00  0.00           H  
ATOM   2645  CA  VAL   167      62.496  93.658  86.417  1.00  0.00           C  
ATOM   2646  HA  VAL   167      63.195  93.556  87.249  1.00  0.00           H  
ATOM   2647  CB  VAL   167      61.703  94.961  86.621  1.00  0.00           C  
ATOM   2648  HB  VAL   167      61.119  95.166  85.723  1.00  0.00           H  
ATOM   2649  CG1 VAL   167      60.713  94.767  87.792  1.00  0.00           C  
ATOM   2650 HG11 VAL   167      60.260  95.726  88.044  1.00  0.00           H  
ATOM   2651 HG12 VAL   167      59.904  94.091  87.515  1.00  0.00           H  
ATOM   2652 HG13 VAL   167      61.230  94.381  88.672  1.00  0.00           H  
ATOM   2653  CG2 VAL   167      62.650  96.158  86.855  1.00  0.00           C  
ATOM   2654 HG21 VAL   167      62.064  97.070  86.963  1.00  0.00           H  
ATOM   2655 HG22 VAL   167      63.235  95.998  87.760  1.00  0.00           H  
ATOM   2656 HG23 VAL   167      63.328  96.278  86.011  1.00  0.00           H  
ATOM   2657  C   VAL   167      61.567  92.452  86.444  1.00  0.00           C  
ATOM   2658  O   VAL   167      61.506  91.708  87.431  1.00  0.00           O  
ATOM   2659  N   LEU   168      60.828  92.235  85.356  1.00  0.00           N  
ATOM   2660  H   LEU   168      60.887  92.851  84.556  1.00  0.00           H  
ATOM   2661  CA  LEU   168      59.828  91.171  85.371  1.00  0.00           C  
ATOM   2662  HA  LEU   168      59.263  91.242  86.302  1.00  0.00           H  
ATOM   2663  CB  LEU   168      58.856  91.356  84.206  1.00  0.00           C  
ATOM   2664  HB2 LEU   168      59.446  91.517  83.303  1.00  0.00           H  
ATOM   2665  HB3 LEU   168      58.260  90.453  84.071  1.00  0.00           H  
ATOM   2666  CG  LEU   168      57.920  92.561  84.426  1.00  0.00           C  
ATOM   2667  HG  LEU   168      58.488  93.364  84.898  1.00  0.00           H  
ATOM   2668  CD1 LEU   168      57.385  93.129  83.123  1.00  0.00           C  
ATOM   2669 HD11 LEU   168      56.800  94.028  83.319  1.00  0.00           H  
ATOM   2670 HD12 LEU   168      58.216  93.383  82.467  1.00  0.00           H  
ATOM   2671 HD13 LEU   168      56.757  92.393  82.620  1.00  0.00           H  
ATOM   2672  CD2 LEU   168      56.766  92.205  85.362  1.00  0.00           C  
ATOM   2673 HD21 LEU   168      56.179  93.099  85.577  1.00  0.00           H  
ATOM   2674 HD22 LEU   168      56.127  91.469  84.876  1.00  0.00           H  
ATOM   2675 HD23 LEU   168      57.140  91.801  86.302  1.00  0.00           H  
ATOM   2676  C   LEU   168      60.479  89.789  85.354  1.00  0.00           C  
ATOM   2677  O   LEU   168      60.049  88.892  86.092  1.00  0.00           O  
ATOM   2678  N   LYS   169      61.519  89.600  84.529  1.00  0.00           N  
ATOM   2679  H   LYS   169      61.841  90.352  83.937  1.00  0.00           H  
ATOM   2680  CA  LYS   169      62.243  88.330  84.521  1.00  0.00           C  
ATOM   2681  HA  LYS   169      61.538  87.530  84.293  1.00  0.00           H  
ATOM   2682  CB  LYS   169      63.345  88.338  83.456  1.00  0.00           C  
ATOM   2683  HB2 LYS   169      63.915  89.263  83.553  1.00  0.00           H  
ATOM   2684  HB3 LYS   169      64.032  87.521  83.664  1.00  0.00           H  
ATOM   2685  CG  LYS   169      62.877  88.205  82.024  1.00  0.00           C  
ATOM   2686  HG2 LYS   169      62.026  88.863  81.847  1.00  0.00           H  
ATOM   2687  HG3 LYS   169      63.692  88.515  81.369  1.00  0.00           H  
ATOM   2688  CD  LYS   169      62.505  86.760  81.680  1.00  0.00           C  
ATOM   2689  HD2 LYS   169      63.346  86.126  81.830  1.00  0.00           H  
ATOM   2690  HD3 LYS   169      61.710  86.418  82.343  1.00  0.00           H  
ATOM   2691  CE  LYS   169      61.988  86.695  80.242  1.00  0.00           C  
ATOM   2692  HE2 LYS   169      61.050  87.245  80.170  1.00  0.00           H  
ATOM   2693  HE3 LYS   169      62.720  87.194  79.608  1.00  0.00           H  
ATOM   2694  NZ  LYS   169      61.798  85.329  79.714  1.00  0.00           N  
ATOM   2695  HZ1 LYS   169      61.520  85.370  78.742  1.00  0.00           H  
ATOM   2696  HZ2 LYS   169      62.677  84.830  79.753  1.00  0.00           H  
ATOM   2697  HZ3 LYS   169      61.104  84.835  80.254  1.00  0.00           H  
ATOM   2698  C   LYS   169      62.848  88.027  85.887  1.00  0.00           C  
ATOM   2699  O   LYS   169      62.885  86.866  86.315  1.00  0.00           O  
ATOM   2700  N   ASN   170      63.347  89.048  86.581  1.00  0.00           N  
ATOM   2701  H   ASN   170      63.318  89.990  86.214  1.00  0.00           H  
ATOM   2702  CA  ASN   170      63.897  88.805  87.910  1.00  0.00           C  
ATOM   2703  HA  ASN   170      64.581  87.959  87.856  1.00  0.00           H  
ATOM   2704  CB  ASN   170      64.631  90.040  88.421  1.00  0.00           C  
ATOM   2705  HB2 ASN   170      64.180  90.950  88.027  1.00  0.00           H  
ATOM   2706  HB3 ASN   170      64.541  90.084  89.507  1.00  0.00           H  
ATOM   2707  CG  ASN   170      66.121  90.001  88.112  1.00  0.00           C  
ATOM   2708  OD1 ASN   170      66.678  88.943  87.828  1.00  0.00           O  
ATOM   2709  ND2 ASN   170      66.772  91.158  88.170  1.00  0.00           N  
ATOM   2710 HD21 ASN   170      67.770  91.163  88.009  1.00  0.00           H  
ATOM   2711 HD22 ASN   170      66.275  92.013  88.362  1.00  0.00           H  
ATOM   2712  C   ASN   170      62.803  88.384  88.881  1.00  0.00           C  
ATOM   2713  O   ASN   170      62.998  87.459  89.681  1.00  0.00           O  
ATOM   2714  N   GLU   171      61.643  89.043  88.814  1.00  0.00           N  
ATOM   2715  H   GLU   171      61.518  89.799  88.154  1.00  0.00           H  
ATOM   2716  CA  GLU   171      60.498  88.608  89.608  1.00  0.00           C  
ATOM   2717  HA  GLU   171      60.766  88.657  90.665  1.00  0.00           H  
ATOM   2718  CB  GLU   171      59.298  89.527  89.371  1.00  0.00           C  
ATOM   2719  HB2 GLU   171      59.074  89.593  88.308  1.00  0.00           H  
ATOM   2720  HB3 GLU   171      58.441  89.073  89.870  1.00  0.00           H  
ATOM   2721  CG  GLU   171      59.485  90.928  89.923  1.00  0.00           C  
ATOM   2722  HG2 GLU   171      59.699  90.850  90.990  1.00  0.00           H  
ATOM   2723  HG3 GLU   171      60.331  91.423  89.463  1.00  0.00           H  
ATOM   2724  CD  GLU   171      58.236  91.782  89.760  1.00  0.00           C  
ATOM   2725  OE1 GLU   171      58.342  93.030  89.812  1.00  0.00           O  
ATOM   2726  OE2 GLU   171      57.149  91.196  89.582  1.00  0.00           O  
ATOM   2727  C   GLU   171      60.134  87.169  89.282  1.00  0.00           C  
ATOM   2728  O   GLU   171      59.900  86.357  90.183  1.00  0.00           O  
ATOM   2729  N   MET   172      60.095  86.834  87.992  1.00  0.00           N  
ATOM   2730  H   MET   172      60.305  87.519  87.283  1.00  0.00           H  
ATOM   2731  CA  MET   172      59.806  85.465  87.587  1.00  0.00           C  
ATOM   2732  HA  MET   172      58.816  85.194  87.958  1.00  0.00           H  
ATOM   2733  CB  MET   172      59.782  85.379  86.059  1.00  0.00           C  
ATOM   2734  HB2 MET   172      59.008  86.047  85.704  1.00  0.00           H  
ATOM   2735  HB3 MET   172      60.722  85.739  85.649  1.00  0.00           H  
ATOM   2736  CG  MET   172      59.498  84.005  85.476  1.00  0.00           C  
ATOM   2737  HG2 MET   172      58.771  83.483  86.096  1.00  0.00           H  
ATOM   2738  HG3 MET   172      59.061  84.160  84.490  1.00  0.00           H  
ATOM   2739  SD  MET   172      60.992  82.993  85.282  1.00  0.00           S  
ATOM   2740  CE  MET   172      60.634  82.125  83.752  1.00  0.00           C  
ATOM   2741  HE1 MET   172      60.392  81.093  83.967  1.00  0.00           H  
ATOM   2742  HE2 MET   172      59.816  82.603  83.213  1.00  0.00           H  
ATOM   2743  HE3 MET   172      61.527  82.133  83.127  1.00  0.00           H  
ATOM   2744  C   MET   172      60.817  84.498  88.192  1.00  0.00           C  
ATOM   2745  O   MET   172      60.441  83.469  88.772  1.00  0.00           O  
ATOM   2746  N   ALA   173      62.107  84.839  88.112  1.00  0.00           N  
ATOM   2747  H   ALA   173      62.377  85.701  87.664  1.00  0.00           H  
ATOM   2748  CA  ALA   173      63.150  83.916  88.550  1.00  0.00           C  
ATOM   2749  HA  ALA   173      62.952  82.938  88.108  1.00  0.00           H  
ATOM   2750  CB  ALA   173      64.514  84.386  88.044  1.00  0.00           C  
ATOM   2751  HB1 ALA   173      65.284  83.683  88.355  1.00  0.00           H  
ATOM   2752  HB2 ALA   173      64.493  84.437  86.956  1.00  0.00           H  
ATOM   2753  HB3 ALA   173      64.743  85.373  88.446  1.00  0.00           H  
ATOM   2754  C   ALA   173      63.161  83.755  90.069  1.00  0.00           C  
ATOM   2755  O   ALA   173      63.258  82.629  90.578  1.00  0.00           O  
ATOM   2756  N   ARG   174      63.065  84.862  90.813  1.00  0.00           N  
ATOM   2757  H   ARG   174      62.979  85.767  90.376  1.00  0.00           H  
ATOM   2758  CA  ARG   174      63.044  84.762  92.272  1.00  0.00           C  
ATOM   2759  HA  ARG   174      63.899  84.204  92.606  1.00  0.00           H  
ATOM   2760  CB  ARG   174      63.100  86.154  92.899  1.00  0.00           C  
ATOM   2761  HB2 ARG   174      62.213  86.711  92.590  1.00  0.00           H  
ATOM   2762  HB3 ARG   174      63.075  86.050  93.984  1.00  0.00           H  
ATOM   2763  CG  ARG   174      64.335  86.939  92.510  1.00  0.00           C  
ATOM   2764  HG2 ARG   174      65.212  86.399  92.866  1.00  0.00           H  
ATOM   2765  HG3 ARG   174      64.444  87.017  91.438  1.00  0.00           H  
ATOM   2766  CD  ARG   174      64.344  88.303  93.129  1.00  0.00           C  
ATOM   2767  HD2 ARG   174      63.318  88.670  93.181  1.00  0.00           H  
ATOM   2768  HD3 ARG   174      64.723  88.241  94.150  1.00  0.00           H  
ATOM   2769  NE  ARG   174      65.110  89.291  92.346  1.00  0.00           N  
ATOM   2770  HE  ARG   174      64.582  89.917  91.758  1.00  0.00           H  
ATOM   2771  CZ  ARG   174      66.436  89.420  92.379  1.00  0.00           C  
ATOM   2772  NH1 ARG   174      67.048  90.360  91.661  1.00  0.00           N  
ATOM   2773 HH11 ARG   174      66.527  90.978  91.059  1.00  0.00           H  
ATOM   2774 HH12 ARG   174      68.056  90.404  91.681  1.00  0.00           H  
ATOM   2775  NH2 ARG   174      67.159  88.604  93.136  1.00  0.00           N  
ATOM   2776 HH21 ARG   174      66.711  87.833  93.607  1.00  0.00           H  
ATOM   2777 HH22 ARG   174      68.168  88.626  93.100  1.00  0.00           H  
ATOM   2778  C   ARG   174      61.819  83.992  92.761  1.00  0.00           C  
ATOM   2779  O   ARG   174      61.920  83.185  93.692  1.00  0.00           O  
ATOM   2780  N   ALA   175      60.660  84.199  92.125  1.00  0.00           N  
ATOM   2781  H   ALA   175      60.599  84.853  91.356  1.00  0.00           H  
ATOM   2782  CA  ALA   175      59.469  83.438  92.506  1.00  0.00           C  
ATOM   2783  HA  ALA   175      59.271  83.618  93.563  1.00  0.00           H  
ATOM   2784  CB  ALA   175      58.250  83.913  91.711  1.00  0.00           C  
ATOM   2785  HB1 ALA   175      57.374  83.341  92.007  1.00  0.00           H  
ATOM   2786  HB2 ALA   175      58.068  84.969  91.917  1.00  0.00           H  
ATOM   2787  HB3 ALA   175      58.447  83.794  90.649  1.00  0.00           H  
ATOM   2788  C   ALA   175      59.667  81.939  92.312  1.00  0.00           C  
ATOM   2789  O   ALA   175      59.070  81.136  93.036  1.00  0.00           O  
ATOM   2790  N   ASN   176      60.484  81.538  91.341  1.00  0.00           N  
ATOM   2791  H   ASN   176      60.919  82.221  90.736  1.00  0.00           H  
ATOM   2792  CA  ASN   176      60.874  80.145  91.193  1.00  0.00           C  
ATOM   2793  HA  ASN   176      60.072  79.502  91.558  1.00  0.00           H  
ATOM   2794  CB  ASN   176      61.114  79.808  89.720  1.00  0.00           C  
ATOM   2795  HB2 ASN   176      61.713  80.592  89.255  1.00  0.00           H  
ATOM   2796  HB3 ASN   176      61.658  78.870  89.615  1.00  0.00           H  
ATOM   2797  CG  ASN   176      59.831  79.621  88.957  1.00  0.00           C  
ATOM   2798  OD1 ASN   176      59.551  80.527  88.031  1.00  0.00           O  
ATOM   2799  ND2 ASN   176      59.094  78.666  89.195  1.00  0.00           N  
ATOM   2800 HD21 ASN   176      58.245  78.544  88.661  1.00  0.00           H  
ATOM   2801 HD22 ASN   176      59.351  77.999  89.906  1.00  0.00           H  
ATOM   2802  C   ASN   176      62.111  79.795  92.009  1.00  0.00           C  
ATOM   2803  O   ASN   176      62.755  78.783  91.721  1.00  0.00           O  
ATOM   2804  N   HIE   177      62.470  80.629  92.989  1.00  0.00           N  
ATOM   2805  H   HIE   177      61.902  81.445  93.151  1.00  0.00           H  
ATOM   2806  CA  HIE   177      63.525  80.347  93.965  1.00  0.00           C  
ATOM   2807  HA  HIE   177      63.540  81.179  94.670  1.00  0.00           H  
ATOM   2808  CB  HIE   177      63.222  79.069  94.748  1.00  0.00           C  
ATOM   2809  HB2 HIE   177      63.366  78.192  94.117  1.00  0.00           H  
ATOM   2810  HB3 HIE   177      63.921  78.992  95.581  1.00  0.00           H  
ATOM   2811  CG  HIE   177      61.839  79.044  95.312  1.00  0.00           C  
ATOM   2812  ND1 HIE   177      60.853  78.211  94.830  1.00  0.00           N  
ATOM   2813  CE1 HIE   177      59.733  78.426  95.497  1.00  0.00           C  
ATOM   2814  HE1 HIE   177      58.792  77.925  95.328  1.00  0.00           H  
ATOM   2815  NE2 HIE   177      59.956  79.374  96.390  1.00  0.00           N  
ATOM   2816  HE2 HIE   177      59.265  79.755  97.020  1.00  0.00           H  
ATOM   2817  CD2 HIE   177      61.264  79.783  96.292  1.00  0.00           C  
ATOM   2818  HD2 HIE   177      61.743  80.556  96.874  1.00  0.00           H  
ATOM   2819  C   HIE   177      64.908  80.268  93.333  1.00  0.00           C  
ATOM   2820  O   HIE   177      65.763  79.503  93.787  1.00  0.00           O  
ATOM   2821  N   TYR   178      65.131  81.038  92.275  1.00  0.00           N  
ATOM   2822  H   TYR   178      64.371  81.592  91.908  1.00  0.00           H  
ATOM   2823  CA  TYR   178      66.466  81.356  91.804  1.00  0.00           C  
ATOM   2824  HA  TYR   178      67.189  80.633  92.184  1.00  0.00           H  
ATOM   2825  CB  TYR   178      66.533  81.322  90.272  1.00  0.00           C  
ATOM   2826  HB2 TYR   178      65.778  81.991  89.863  1.00  0.00           H  
ATOM   2827  HB3 TYR   178      67.507  81.690  89.948  1.00  0.00           H  
ATOM   2828  CG  TYR   178      66.330  79.942  89.710  1.00  0.00           C  
ATOM   2829  CD1 TYR   178      65.053  79.437  89.499  1.00  0.00           C  
ATOM   2830  HD1 TYR   178      64.194  80.052  89.729  1.00  0.00           H  
ATOM   2831  CE1 TYR   178      64.853  78.161  89.004  1.00  0.00           C  
ATOM   2832  HE1 TYR   178      63.851  77.790  88.844  1.00  0.00           H  
ATOM   2833  CZ  TYR   178      65.942  77.366  88.722  1.00  0.00           C  
ATOM   2834  OH  TYR   178      65.757  76.101  88.225  1.00  0.00           O  
ATOM   2835  HH  TYR   178      66.584  75.651  88.040  1.00  0.00           H  
ATOM   2836  CE2 TYR   178      67.220  77.841  88.923  1.00  0.00           C  
ATOM   2837  HE2 TYR   178      68.070  77.220  88.687  1.00  0.00           H  
ATOM   2838  CD2 TYR   178      67.409  79.124  89.422  1.00  0.00           C  
ATOM   2839  HD2 TYR   178      68.412  79.495  89.571  1.00  0.00           H  
ATOM   2840  C   TYR   178      66.836  82.728  92.345  1.00  0.00           C  
ATOM   2841  O   TYR   178      65.971  83.501  92.779  1.00  0.00           O  
ATOM   2842  N   GLU   179      68.130  83.029  92.350  1.00  0.00           N  
ATOM   2843  H   GLU   179      68.843  82.393  92.018  1.00  0.00           H  
ATOM   2844  CA  GLU   179      68.485  84.314  92.935  1.00  0.00           C  
ATOM   2845  HA  GLU   179      67.849  84.503  93.801  1.00  0.00           H  
ATOM   2846  CB  GLU   179      69.910  84.289  93.484  1.00  0.00           C  
ATOM   2847  HB2 GLU   179      70.148  85.257  93.928  1.00  0.00           H  
ATOM   2848  HB3 GLU   179      69.887  83.562  94.294  1.00  0.00           H  
ATOM   2849  CG  GLU   179      70.979  83.931  92.512  1.00  0.00           C  
ATOM   2850  HG2 GLU   179      70.610  83.224  91.809  1.00  0.00           H  
ATOM   2851  HG3 GLU   179      71.248  84.826  91.950  1.00  0.00           H  
ATOM   2852  CD  GLU   179      72.228  83.366  93.187  1.00  0.00           C  
ATOM   2853  OE1 GLU   179      72.095  82.711  94.247  1.00  0.00           O  
ATOM   2854  OE2 GLU   179      73.340  83.581  92.654  1.00  0.00           O  
ATOM   2855  C   GLU   179      68.266  85.461  91.958  1.00  0.00           C  
ATOM   2856  O   GLU   179      68.012  86.581  92.404  1.00  0.00           O  
ATOM   2857  N   ASP   180      68.271  85.192  90.654  1.00  0.00           N  
ATOM   2858  H   ASP   180      68.468  84.248  90.351  1.00  0.00           H  
ATOM   2859  CA  ASP   180      67.922  86.167  89.617  1.00  0.00           C  
ATOM   2860  HA  ASP   180      66.946  86.600  89.843  1.00  0.00           H  
ATOM   2861  CB  ASP   180      68.947  87.297  89.506  1.00  0.00           C  
ATOM   2862  HB2 ASP   180      68.696  87.959  88.685  1.00  0.00           H  
ATOM   2863  HB3 ASP   180      68.938  87.899  90.415  1.00  0.00           H  
ATOM   2864  CG  ASP   180      70.360  86.770  89.255  1.00  0.00           C  
ATOM   2865  OD1 ASP   180      70.629  86.185  88.170  1.00  0.00           O  
ATOM   2866  OD2 ASP   180      71.204  86.906  90.164  1.00  0.00           O  
ATOM   2867  C   ASP   180      67.822  85.404  88.302  1.00  0.00           C  
ATOM   2868  O   ASP   180      68.026  84.186  88.253  1.00  0.00           O  
ATOM   2869  N   TYR   181      67.560  86.137  87.220  1.00  0.00           N  
ATOM   2870  H   TYR   181      67.426  87.136  87.295  1.00  0.00           H  
ATOM   2871  CA  TYR   181      67.286  85.471  85.950  1.00  0.00           C  
ATOM   2872  HA  TYR   181      66.582  84.667  86.149  1.00  0.00           H  
ATOM   2873  CB  TYR   181      66.638  86.459  84.989  1.00  0.00           C  
ATOM   2874  HB2 TYR   181      65.785  86.918  85.489  1.00  0.00           H  
ATOM   2875  HB3 TYR   181      67.354  87.253  84.771  1.00  0.00           H  
ATOM   2876  CG  TYR   181      66.144  85.865  83.705  1.00  0.00           C  
ATOM   2877  CD1 TYR   181      65.402  84.696  83.694  1.00  0.00           C  
ATOM   2878  HD1 TYR   181      65.163  84.190  84.618  1.00  0.00           H  
ATOM   2879  CE1 TYR   181      64.933  84.154  82.505  1.00  0.00           C  
ATOM   2880  HE1 TYR   181      64.361  83.238  82.518  1.00  0.00           H  
ATOM   2881  CZ  TYR   181      65.200  84.787  81.314  1.00  0.00           C  
ATOM   2882  OH  TYR   181      64.739  84.258  80.127  1.00  0.00           O  
ATOM   2883  HH  TYR   181      64.945  84.817  79.368  1.00  0.00           H  
ATOM   2884  CE2 TYR   181      65.928  85.961  81.298  1.00  0.00           C  
ATOM   2885  HE2 TYR   181      66.142  86.458  80.366  1.00  0.00           H  
ATOM   2886  CD2 TYR   181      66.395  86.493  82.492  1.00  0.00           C  
ATOM   2887  HD2 TYR   181      66.953  87.414  82.474  1.00  0.00           H  
ATOM   2888  C   TYR   181      68.545  84.855  85.348  1.00  0.00           C  
ATOM   2889  O   TYR   181      68.461  83.835  84.640  1.00  0.00           O  
ATOM   2890  N   GLY   182      69.714  85.443  85.625  1.00  0.00           N  
ATOM   2891  H   GLY   182      69.753  86.233  86.254  1.00  0.00           H  
ATOM   2892  CA  GLY   182      70.956  84.833  85.184  1.00  0.00           C  
ATOM   2893  HA2 GLY   182      70.932  84.692  84.103  1.00  0.00           H  
ATOM   2894  HA3 GLY   182      71.774  85.510  85.432  1.00  0.00           H  
ATOM   2895  C   GLY   182      71.207  83.502  85.869  1.00  0.00           C  
ATOM   2896  O   GLY   182      71.570  82.511  85.220  1.00  0.00           O  
ATOM   2897  N   ASP   183      71.018  83.464  87.193  1.00  0.00           N  
ATOM   2898  H   ASP   183      70.714  84.294  87.684  1.00  0.00           H  
ATOM   2899  CA  ASP   183      71.055  82.201  87.926  1.00  0.00           C  
ATOM   2900  HA  ASP   183      72.051  81.769  87.833  1.00  0.00           H  
ATOM   2901  CB  ASP   183      70.782  82.472  89.409  1.00  0.00           C  
ATOM   2902  HB2 ASP   183      71.517  83.195  89.761  1.00  0.00           H  
ATOM   2903  HB3 ASP   183      69.791  82.907  89.524  1.00  0.00           H  
ATOM   2904  CG  ASP   183      70.875  81.227  90.272  1.00  0.00           C  
ATOM   2905  OD1 ASP   183      71.745  80.372  90.006  1.00  0.00           O  
ATOM   2906  OD2 ASP   183      70.082  81.111  91.236  1.00  0.00           O  
ATOM   2907  C   ASP   183      70.056  81.197  87.350  1.00  0.00           C  
ATOM   2908  O   ASP   183      70.371  80.006  87.206  1.00  0.00           O  
ATOM   2909  N   TYR   184      68.851  81.670  86.992  1.00  0.00           N  
ATOM   2910  H   TYR   184      68.623  82.641  87.157  1.00  0.00           H  
ATOM   2911  CA  TYR   184      67.872  80.833  86.299  1.00  0.00           C  
ATOM   2912  HA  TYR   184      67.572  80.019  86.957  1.00  0.00           H  
ATOM   2913  CB  TYR   184      66.625  81.670  85.972  1.00  0.00           C  
ATOM   2914  HB2 TYR   184      66.215  82.040  86.912  1.00  0.00           H  
ATOM   2915  HB3 TYR   184      66.843  82.524  85.372  1.00  0.00           H  
ATOM   2916  CG  TYR   184      65.526  80.928  85.222  1.00  0.00           C  
ATOM   2917  CD1 TYR   184      65.595  80.729  83.839  1.00  0.00           C  
ATOM   2918  HD1 TYR   184      66.442  81.107  83.284  1.00  0.00           H  
ATOM   2919  CE1 TYR   184      64.583  80.059  83.155  1.00  0.00           C  
ATOM   2920  HE1 TYR   184      64.653  79.912  82.087  1.00  0.00           H  
ATOM   2921  CZ  TYR   184      63.475  79.584  83.855  1.00  0.00           C  
ATOM   2922  OH  TYR   184      62.465  78.916  83.198  1.00  0.00           O  
ATOM   2923  HH  TYR   184      61.909  78.413  83.798  1.00  0.00           H  
ATOM   2924  CE2 TYR   184      63.376  79.778  85.224  1.00  0.00           C  
ATOM   2925  HE2 TYR   184      62.517  79.414  85.768  1.00  0.00           H  
ATOM   2926  CD2 TYR   184      64.401  80.445  85.898  1.00  0.00           C  
ATOM   2927  HD2 TYR   184      64.315  80.591  86.965  1.00  0.00           H  
ATOM   2928  C   TYR   184      68.469  80.227  85.032  1.00  0.00           C  
ATOM   2929  O   TYR   184      68.376  79.018  84.799  1.00  0.00           O  
ATOM   2930  N   TRP   185      69.096  81.059  84.199  1.00  0.00           N  
ATOM   2931  H   TRP   185      69.153  82.048  84.401  1.00  0.00           H  
ATOM   2932  CA  TRP   185      69.743  80.531  83.003  1.00  0.00           C  
ATOM   2933  HA  TRP   185      69.023  79.951  82.433  1.00  0.00           H  
ATOM   2934  CB  TRP   185      70.308  81.666  82.170  1.00  0.00           C  
ATOM   2935  HB2 TRP   185      70.713  82.450  82.809  1.00  0.00           H  
ATOM   2936  HB3 TRP   185      71.123  81.282  81.553  1.00  0.00           H  
ATOM   2937  CG  TRP   185      69.314  82.246  81.255  1.00  0.00           C  
ATOM   2938  CD1 TRP   185      68.120  81.704  80.894  1.00  0.00           C  
ATOM   2939  HD1 TRP   185      67.709  80.762  81.220  1.00  0.00           H  
ATOM   2940  NE1 TRP   185      67.468  82.537  80.032  1.00  0.00           N  
ATOM   2941  HE1 TRP   185      66.556  82.348  79.638  1.00  0.00           H  
ATOM   2942  CE2 TRP   185      68.243  83.645  79.814  1.00  0.00           C  
ATOM   2943  CZ2 TRP   185      68.017  84.755  78.999  1.00  0.00           C  
ATOM   2944  HZ2 TRP   185      67.115  84.844  78.407  1.00  0.00           H  
ATOM   2945  CH2 TRP   185      68.984  85.724  78.971  1.00  0.00           C  
ATOM   2946  HH2 TRP   185      68.830  86.601  78.360  1.00  0.00           H  
ATOM   2947  CZ3 TRP   185      70.171  85.598  79.722  1.00  0.00           C  
ATOM   2948  HZ3 TRP   185      70.925  86.370  79.662  1.00  0.00           H  
ATOM   2949  CE3 TRP   185      70.396  84.487  80.517  1.00  0.00           C  
ATOM   2950  HE3 TRP   185      71.312  84.387  81.083  1.00  0.00           H  
ATOM   2951  CD2 TRP   185      69.413  83.496  80.578  1.00  0.00           C  
ATOM   2952  C   TRP   185      70.843  79.534  83.347  1.00  0.00           C  
ATOM   2953  O   TRP   185      70.940  78.478  82.724  1.00  0.00           O  
ATOM   2954  N   ARG   186      71.690  79.848  84.332  1.00  0.00           N  
ATOM   2955  H   ARG   186      71.583  80.699  84.863  1.00  0.00           H  
ATOM   2956  CA  ARG   186      72.745  78.897  84.669  1.00  0.00           C  
ATOM   2957  HA  ARG   186      73.324  78.694  83.767  1.00  0.00           H  
ATOM   2958  CB  ARG   186      73.684  79.493  85.720  1.00  0.00           C  
ATOM   2959  HB2 ARG   186      73.107  79.781  86.601  1.00  0.00           H  
ATOM   2960  HB3 ARG   186      74.402  78.728  86.018  1.00  0.00           H  
ATOM   2961  CG  ARG   186      74.471  80.712  85.202  1.00  0.00           C  
ATOM   2962  HG2 ARG   186      74.966  80.427  84.276  1.00  0.00           H  
ATOM   2963  HG3 ARG   186      73.797  81.528  84.961  1.00  0.00           H  
ATOM   2964  CD  ARG   186      75.542  81.206  86.185  1.00  0.00           C  
ATOM   2965  HD2 ARG   186      76.172  80.364  86.468  1.00  0.00           H  
ATOM   2966  HD3 ARG   186      76.181  81.928  85.675  1.00  0.00           H  
ATOM   2967  NE  ARG   186      74.983  81.810  87.393  1.00  0.00           N  
ATOM   2968  HE  ARG   186      74.934  81.236  88.224  1.00  0.00           H  
ATOM   2969  CZ  ARG   186      74.514  83.049  87.444  1.00  0.00           C  
ATOM   2970  NH1 ARG   186      74.534  83.803  86.351  1.00  0.00           N  
ATOM   2971 HH11 ARG   186      74.909  83.435  85.488  1.00  0.00           H  
ATOM   2972 HH12 ARG   186      74.150  84.734  86.376  1.00  0.00           H  
ATOM   2973  NH2 ARG   186      74.022  83.541  88.575  1.00  0.00           N  
ATOM   2974 HH21 ARG   186      73.956  82.956  89.397  1.00  0.00           H  
ATOM   2975 HH22 ARG   186      73.578  84.448  88.585  1.00  0.00           H  
ATOM   2976  C   ARG   186      72.180  77.563  85.142  1.00  0.00           C  
ATOM   2977  O   ARG   186      72.920  76.572  85.182  1.00  0.00           O  
ATOM   2978  N   GLY   187      70.879  77.504  85.432  1.00  0.00           N  
ATOM   2979  H   GLY   187      70.307  78.336  85.383  1.00  0.00           H  
ATOM   2980  CA  GLY   187      70.248  76.248  85.797  1.00  0.00           C  
ATOM   2981  HA2 GLY   187      70.658  75.902  86.742  1.00  0.00           H  
ATOM   2982  HA3 GLY   187      69.181  76.429  85.927  1.00  0.00           H  
ATOM   2983  C   GLY   187      70.420  75.138  84.778  1.00  0.00           C  
ATOM   2984  O   GLY   187      70.374  73.957  85.140  1.00  0.00           O  
ATOM   2985  N   ASP   188      70.615  75.486  83.492  1.00  0.00           N  
ATOM   2986  H   ASP   188      70.644  76.457  83.212  1.00  0.00           H  
ATOM   2987  CA  ASP   188      70.781  74.442  82.477  1.00  0.00           C  
ATOM   2988  HA  ASP   188      69.859  73.861  82.441  1.00  0.00           H  
ATOM   2989  CB  ASP   188      71.008  75.044  81.084  1.00  0.00           C  
ATOM   2990  HB2 ASP   188      70.276  75.836  80.916  1.00  0.00           H  
ATOM   2991  HB3 ASP   188      72.003  75.489  81.033  1.00  0.00           H  
ATOM   2992  CG  ASP   188      70.845  73.988  79.948  1.00  0.00           C  
ATOM   2993  OD1 ASP   188      69.685  73.616  79.633  1.00  0.00           O  
ATOM   2994  OD2 ASP   188      71.864  73.510  79.378  1.00  0.00           O  
ATOM   2995  C   ASP   188      71.929  73.492  82.814  1.00  0.00           C  
ATOM   2996  O   ASP   188      71.913  72.329  82.398  1.00  0.00           O  
ATOM   2997  N   TYR   189      72.927  73.953  83.567  1.00  0.00           N  
ATOM   2998  H   TYR   189      72.907  74.903  83.910  1.00  0.00           H  
ATOM   2999  CA  TYR   189      74.093  73.118  83.850  1.00  0.00           C  
ATOM   3000  HA  TYR   189      74.178  72.344  83.087  1.00  0.00           H  
ATOM   3001  CB  TYR   189      75.381  73.968  83.752  1.00  0.00           C  
ATOM   3002  HB2 TYR   189      75.342  74.768  84.493  1.00  0.00           H  
ATOM   3003  HB3 TYR   189      76.244  73.343  83.983  1.00  0.00           H  
ATOM   3004  CG  TYR   189      75.568  74.575  82.364  1.00  0.00           C  
ATOM   3005  CD1 TYR   189      74.932  75.776  82.000  1.00  0.00           C  
ATOM   3006  HD1 TYR   189      74.301  76.284  82.715  1.00  0.00           H  
ATOM   3007  CE1 TYR   189      75.088  76.326  80.710  1.00  0.00           C  
ATOM   3008  HE1 TYR   189      74.586  77.247  80.454  1.00  0.00           H  
ATOM   3009  CZ  TYR   189      75.891  75.674  79.783  1.00  0.00           C  
ATOM   3010  OH  TYR   189      76.061  76.203  78.507  1.00  0.00           O  
ATOM   3011  HH  TYR   189      75.383  76.860  78.308  1.00  0.00           H  
ATOM   3012  CE2 TYR   189      76.532  74.478  80.129  1.00  0.00           C  
ATOM   3013  HE2 TYR   189      77.141  73.966  79.401  1.00  0.00           H  
ATOM   3014  CD2 TYR   189      76.371  73.947  81.407  1.00  0.00           C  
ATOM   3015  HD2 TYR   189      76.869  73.021  81.660  1.00  0.00           H  
ATOM   3016  C   TYR   189      74.003  72.408  85.203  1.00  0.00           C  
ATOM   3017  O   TYR   189      74.851  71.560  85.497  1.00  0.00           O  
ATOM   3018  N   GLU   190      72.971  72.694  85.995  1.00  0.00           N  
ATOM   3019  H   GLU   190      72.251  73.328  85.676  1.00  0.00           H  
ATOM   3020  CA  GLU   190      72.857  72.140  87.338  1.00  0.00           C  
ATOM   3021  HA  GLU   190      73.771  72.395  87.862  1.00  0.00           H  
ATOM   3022  CB  GLU   190      71.681  72.781  88.070  1.00  0.00           C  
ATOM   3023  HB2 GLU   190      71.742  73.858  87.921  1.00  0.00           H  
ATOM   3024  HB3 GLU   190      70.739  72.430  87.644  1.00  0.00           H  
ATOM   3025  CG  GLU   190      71.694  72.514  89.569  1.00  0.00           C  
ATOM   3026  HG2 GLU   190      71.495  71.457  89.738  1.00  0.00           H  
ATOM   3027  HG3 GLU   190      72.685  72.747  89.962  1.00  0.00           H  
ATOM   3028  CD  GLU   190      70.678  73.349  90.330  1.00  0.00           C  
ATOM   3029  OE1 GLU   190      69.843  74.037  89.681  1.00  0.00           O  
ATOM   3030  OE2 GLU   190      70.714  73.306  91.586  1.00  0.00           O  
ATOM   3031  C   GLU   190      72.664  70.629  87.306  1.00  0.00           C  
ATOM   3032  O   GLU   190      71.892  70.101  86.503  1.00  0.00           O  
ATOM   3033  N   VAL   191      73.372  69.935  88.194  1.00  0.00           N  
ATOM   3034  H   VAL   191      73.997  70.430  88.812  1.00  0.00           H  
ATOM   3035  CA  VAL   191      73.173  68.515  88.457  1.00  0.00           C  
ATOM   3036  HA  VAL   191      72.209  68.202  88.055  1.00  0.00           H  
ATOM   3037  CB  VAL   191      74.272  67.647  87.815  1.00  0.00           C  
ATOM   3038  HB  VAL   191      75.242  68.004  88.157  1.00  0.00           H  
ATOM   3039  CG1 VAL   191      74.123  66.194  88.243  1.00  0.00           C  
ATOM   3040 HG11 VAL   191      74.978  65.619  87.910  1.00  0.00           H  
ATOM   3041 HG12 VAL   191      74.109  66.086  89.326  1.00  0.00           H  
ATOM   3042 HG13 VAL   191      73.206  65.770  87.834  1.00  0.00           H  
ATOM   3043  CG2 VAL   191      74.242  67.763  86.293  1.00  0.00           C  
ATOM   3044 HG21 VAL   191      75.091  67.233  85.866  1.00  0.00           H  
ATOM   3045 HG22 VAL   191      73.311  67.356  85.897  1.00  0.00           H  
ATOM   3046 HG23 VAL   191      74.335  68.804  85.986  1.00  0.00           H  
ATOM   3047  C   VAL   191      73.151  68.321  89.968  1.00  0.00           C  
ATOM   3048  O   VAL   191      74.044  68.799  90.678  1.00  0.00           O  
ATOM   3049  N   ASN   192      72.130  67.633  90.461  1.00  0.00           N  
ATOM   3050  H   ASN   192      71.444  67.237  89.836  1.00  0.00           H  
ATOM   3051  CA  ASN   192      71.988  67.370  91.881  1.00  0.00           C  
ATOM   3052  HA  ASN   192      72.891  67.669  92.416  1.00  0.00           H  
ATOM   3053  CB  ASN   192      70.803  68.127  92.474  1.00  0.00           C  
ATOM   3054  HB2 ASN   192      69.921  67.975  91.850  1.00  0.00           H  
ATOM   3055  HB3 ASN   192      70.581  67.728  93.465  1.00  0.00           H  
ATOM   3056  CG  ASN   192      71.089  69.591  92.635  1.00  0.00           C  
ATOM   3057  OD1 ASN   192      71.948  69.976  93.435  1.00  0.00           O  
ATOM   3058  ND2 ASN   192      70.376  70.430  91.876  1.00  0.00           N  
ATOM   3059 HD21 ASN   192      70.547  71.425  91.949  1.00  0.00           H  
ATOM   3060 HD22 ASN   192      69.689  70.082  91.229  1.00  0.00           H  
ATOM   3061  C   ASN   192      71.800  65.882  92.112  1.00  0.00           C  
ATOM   3062  O   ASN   192      71.228  65.179  91.279  1.00  0.00           O  
ATOM   3063  N   GLY   193      72.304  65.412  93.249  1.00  0.00           N  
ATOM   3064  H   GLY   193      72.850  66.014  93.848  1.00  0.00           H  
ATOM   3065  CA  GLY   193      71.985  64.079  93.719  1.00  0.00           C  
ATOM   3066  HA2 GLY   193      72.383  63.983  94.729  1.00  0.00           H  
ATOM   3067  HA3 GLY   193      70.902  63.976  93.774  1.00  0.00           H  
ATOM   3068  C   GLY   193      72.538  62.937  92.900  1.00  0.00           C  
ATOM   3069  O   GLY   193      71.898  61.887  92.811  1.00  0.00           O  
ATOM   3070  N   VAL   194      73.703  63.111  92.286  1.00  0.00           N  
ATOM   3071  H   VAL   194      74.172  64.005  92.361  1.00  0.00           H  
ATOM   3072  CA  VAL   194      74.427  62.026  91.626  1.00  0.00           C  
ATOM   3073  HA  VAL   194      74.055  61.063  91.981  1.00  0.00           H  
ATOM   3074  CB  VAL   194      74.314  62.061  90.096  1.00  0.00           C  
ATOM   3075  HB  VAL   194      74.868  62.915  89.705  1.00  0.00           H  
ATOM   3076  CG1 VAL   194      74.907  60.795  89.492  1.00  0.00           C  
ATOM   3077 HG11 VAL   194      74.869  60.840  88.404  1.00  0.00           H  
ATOM   3078 HG12 VAL   194      75.947  60.686  89.796  1.00  0.00           H  
ATOM   3079 HG13 VAL   194      74.346  59.923  89.830  1.00  0.00           H  
ATOM   3080  CG2 VAL   194      72.878  62.234  89.648  1.00  0.00           C  
ATOM   3081 HG21 VAL   194      72.805  62.121  88.567  1.00  0.00           H  
ATOM   3082 HG22 VAL   194      72.256  61.478  90.121  1.00  0.00           H  
ATOM   3083 HG23 VAL   194      72.514  63.227  89.910  1.00  0.00           H  
ATOM   3084  C   VAL   194      75.871  62.191  92.073  1.00  0.00           C  
ATOM   3085  O   VAL   194      76.584  63.058  91.556  1.00  0.00           O  
ATOM   3086  N   ASP   195      76.301  61.378  93.041  1.00  0.00           N  
ATOM   3087  H   ASP   195      75.675  60.689  93.433  1.00  0.00           H  
ATOM   3088  CA  ASP   195      77.614  61.531  93.659  1.00  0.00           C  
ATOM   3089  HA  ASP   195      77.640  62.494  94.172  1.00  0.00           H  
ATOM   3090  CB  ASP   195      77.844  60.429  94.692  1.00  0.00           C  
ATOM   3091  HB2 ASP   195      77.456  59.479  94.319  1.00  0.00           H  
ATOM   3092  HB3 ASP   195      78.918  60.308  94.849  1.00  0.00           H  
ATOM   3093  CG  ASP   195      77.233  60.763  96.028  1.00  0.00           C  
ATOM   3094  OD1 ASP   195      77.633  61.798  96.606  1.00  0.00           O  
ATOM   3095  OD2 ASP   195      76.339  60.018  96.482  1.00  0.00           O  
ATOM   3096  C   ASP   195      78.724  61.509  92.622  1.00  0.00           C  
ATOM   3097  O   ASP   195      78.758  60.641  91.747  1.00  0.00           O  
ATOM   3098  N   GLY   196      79.632  62.471  92.720  1.00  0.00           N  
ATOM   3099  H   GLY   196      79.561  63.171  93.444  1.00  0.00           H  
ATOM   3100  CA  GLY   196      80.730  62.526  91.773  1.00  0.00           C  
ATOM   3101  HA2 GLY   196      81.502  63.163  92.203  1.00  0.00           H  
ATOM   3102  HA3 GLY   196      81.150  61.527  91.650  1.00  0.00           H  
ATOM   3103  C   GLY   196      80.379  63.074  90.411  1.00  0.00           C  
ATOM   3104  O   GLY   196      81.216  63.020  89.503  1.00  0.00           O  
ATOM   3105  N   TYR   197      79.170  63.598  90.240  1.00  0.00           N  
ATOM   3106  H   TYR   197      78.498  63.567  90.995  1.00  0.00           H  
ATOM   3107  CA  TYR   197      78.754  64.197  88.984  1.00  0.00           C  
ATOM   3108  HA  TYR   197      79.631  64.491  88.408  1.00  0.00           H  
ATOM   3109  CB  TYR   197      77.942  63.196  88.153  1.00  0.00           C  
ATOM   3110  HB2 TYR   197      77.139  62.793  88.771  1.00  0.00           H  
ATOM   3111  HB3 TYR   197      77.468  63.681  87.303  1.00  0.00           H  
ATOM   3112  CG  TYR   197      78.782  62.078  87.630  1.00  0.00           C  
ATOM   3113  CD1 TYR   197      79.599  62.275  86.529  1.00  0.00           C  
ATOM   3114  HD1 TYR   197      79.629  63.238  86.046  1.00  0.00           H  
ATOM   3115  CE1 TYR   197      80.393  61.261  86.035  1.00  0.00           C  
ATOM   3116  HE1 TYR   197      81.024  61.433  85.175  1.00  0.00           H  
ATOM   3117  CZ  TYR   197      80.389  60.020  86.649  1.00  0.00           C  
ATOM   3118  OH  TYR   197      81.191  59.039  86.126  1.00  0.00           O  
ATOM   3119  HH  TYR   197      81.628  59.274  85.297  1.00  0.00           H  
ATOM   3120  CE2 TYR   197      79.590  59.790  87.759  1.00  0.00           C  
ATOM   3121  HE2 TYR   197      79.584  58.823  88.239  1.00  0.00           H  
ATOM   3122  CD2 TYR   197      78.787  60.827  88.246  1.00  0.00           C  
ATOM   3123  HD2 TYR   197      78.170  60.652  89.113  1.00  0.00           H  
ATOM   3124  C   TYR   197      77.936  65.460  89.183  1.00  0.00           C  
ATOM   3125  O   TYR   197      77.432  66.004  88.201  1.00  0.00           O  
ATOM   3126  N   ASP   198      77.765  65.918  90.416  1.00  0.00           N  
ATOM   3127  H   ASP   198      78.158  65.424  91.202  1.00  0.00           H  
ATOM   3128  CA  ASP   198      76.972  67.098  90.670  1.00  0.00           C  
ATOM   3129  HA  ASP   198      75.995  66.977  90.208  1.00  0.00           H  
ATOM   3130  CB  ASP   198      76.774  67.298  92.174  1.00  0.00           C  
ATOM   3131  HB2 ASP   198      77.748  67.340  92.664  1.00  0.00           H  
ATOM   3132  HB3 ASP   198      76.264  68.246  92.350  1.00  0.00           H  
ATOM   3133  CG  ASP   198      75.933  66.194  92.801  1.00  0.00           C  
ATOM   3134  OD1 ASP   198      75.017  65.676  92.115  1.00  0.00           O  
ATOM   3135  OD2 ASP   198      76.193  65.838  93.974  1.00  0.00           O  
ATOM   3136  C   ASP   198      77.644  68.317  90.057  1.00  0.00           C  
ATOM   3137  O   ASP   198      78.834  68.312  89.732  1.00  0.00           O  
ATOM   3138  N   TYR   199      76.858  69.376  89.902  1.00  0.00           N  
ATOM   3139  H   TYR   199      75.888  69.333  90.186  1.00  0.00           H  
ATOM   3140  CA  TYR   199      77.354  70.610  89.313  1.00  0.00           C  
ATOM   3141  HA  TYR   199      78.351  70.820  89.707  1.00  0.00           H  
ATOM   3142  CB  TYR   199      77.428  70.513  87.778  1.00  0.00           C  
ATOM   3143  HB2 TYR   199      77.834  69.540  87.499  1.00  0.00           H  
ATOM   3144  HB3 TYR   199      76.425  70.570  87.354  1.00  0.00           H  
ATOM   3145  CG  TYR   199      78.306  71.568  87.167  1.00  0.00           C  
ATOM   3146  CD1 TYR   199      77.796  72.809  86.824  1.00  0.00           C  
ATOM   3147  HD1 TYR   199      76.746  73.018  86.984  1.00  0.00           H  
ATOM   3148  CE1 TYR   199      78.618  73.810  86.276  1.00  0.00           C  
ATOM   3149  HE1 TYR   199      78.194  74.763  86.015  1.00  0.00           H  
ATOM   3150  CZ  TYR   199      79.962  73.570  86.069  1.00  0.00           C  
ATOM   3151  OH  TYR   199      80.758  74.567  85.512  1.00  0.00           O  
ATOM   3152  HH  TYR   199      81.697  74.425  85.689  1.00  0.00           H  
ATOM   3153  CE2 TYR   199      80.497  72.334  86.404  1.00  0.00           C  
ATOM   3154  HE2 TYR   199      81.545  72.131  86.241  1.00  0.00           H  
ATOM   3155  CD2 TYR   199      79.669  71.341  86.958  1.00  0.00           C  
ATOM   3156  HD2 TYR   199      80.096  70.385  87.226  1.00  0.00           H  
ATOM   3157  C   TYR   199      76.399  71.699  89.746  1.00  0.00           C  
ATOM   3158  O   TYR   199      75.194  71.579  89.506  1.00  0.00           O  
ATOM   3159  N   SER   200      76.922  72.743  90.377  1.00  0.00           N  
ATOM   3160  H   SER   200      77.920  72.801  90.517  1.00  0.00           H  
ATOM   3161  CA  SER   200      76.097  73.830  90.871  1.00  0.00           C  
ATOM   3162  HA  SER   200      75.092  73.460  91.084  1.00  0.00           H  
ATOM   3163  CB  SER   200      76.672  74.386  92.176  1.00  0.00           C  
ATOM   3164  HB2 SER   200      75.908  74.980  92.676  1.00  0.00           H  
ATOM   3165  HB3 SER   200      76.958  73.562  92.831  1.00  0.00           H  
ATOM   3166  OG  SER   200      77.802  75.218  91.927  1.00  0.00           O  
ATOM   3167  HG  SER   200      78.266  75.370  92.756  1.00  0.00           H  
ATOM   3168  C   SER   200      76.000  74.933  89.820  1.00  0.00           C  
ATOM   3169  O   SER   200      76.809  75.020  88.890  1.00  0.00           O  
ATOM   3170  N   ARG   201      74.992  75.790  89.990  1.00  0.00           N  
ATOM   3171  H   ARG   201      74.341  75.675  90.754  1.00  0.00           H  
ATOM   3172  CA  ARG   201      74.810  76.896  89.058  1.00  0.00           C  
ATOM   3173  HA  ARG   201      74.824  76.502  88.040  1.00  0.00           H  
ATOM   3174  CB  ARG   201      73.463  77.556  89.290  1.00  0.00           C  
ATOM   3175  HB2 ARG   201      73.431  77.978  90.296  1.00  0.00           H  
ATOM   3176  HB3 ARG   201      73.353  78.369  88.570  1.00  0.00           H  
ATOM   3177  CG  ARG   201      72.327  76.585  89.113  1.00  0.00           C  
ATOM   3178  HG2 ARG   201      72.471  76.045  88.177  1.00  0.00           H  
ATOM   3179  HG3 ARG   201      72.309  75.866  89.934  1.00  0.00           H  
ATOM   3180  CD  ARG   201      71.010  77.296  89.044  1.00  0.00           C  
ATOM   3181  HD2 ARG   201      71.057  77.993  88.215  1.00  0.00           H  
ATOM   3182  HD3 ARG   201      70.232  76.573  88.803  1.00  0.00           H  
ATOM   3183  NE  ARG   201      70.671  78.038  90.252  1.00  0.00           N  
ATOM   3184  HE  ARG   201      70.955  78.988  90.335  1.00  0.00           H  
ATOM   3185  CZ  ARG   201      69.927  77.539  91.232  1.00  0.00           C  
ATOM   3186  NH1 ARG   201      69.482  76.292  91.145  1.00  0.00           N  
ATOM   3187 HH11 ARG   201      69.722  75.717  90.351  1.00  0.00           H  
ATOM   3188 HH12 ARG   201      68.936  75.894  91.892  1.00  0.00           H  
ATOM   3189  NH2 ARG   201      69.619  78.280  92.286  1.00  0.00           N  
ATOM   3190 HH21 ARG   201      69.032  77.894  93.007  1.00  0.00           H  
ATOM   3191 HH22 ARG   201      69.902  79.252  92.322  1.00  0.00           H  
ATOM   3192  C   ARG   201      75.931  77.917  89.174  1.00  0.00           C  
ATOM   3193  O   ARG   201      76.341  78.505  88.164  1.00  0.00           O  
ATOM   3194  N   GLY   202      76.444  78.143  90.381  1.00  0.00           N  
ATOM   3195  H   GLY   202      76.101  77.647  91.190  1.00  0.00           H  
ATOM   3196  CA  GLY   202      77.545  79.079  90.527  1.00  0.00           C  
ATOM   3197  HA2 GLY   202      77.314  80.014  90.014  1.00  0.00           H  
ATOM   3198  HA3 GLY   202      77.678  79.290  91.588  1.00  0.00           H  
ATOM   3199  C   GLY   202      78.836  78.517  89.991  1.00  0.00           C  
ATOM   3200  O   GLY   202      79.726  79.265  89.594  1.00  0.00           O  
ATOM   3201  N   GLN   203      78.951  77.191  89.950  1.00  0.00           N  
ATOM   3202  H   GLN   203      78.208  76.593  90.283  1.00  0.00           H  
ATOM   3203  CA  GLN   203      80.184  76.577  89.479  1.00  0.00           C  
ATOM   3204  HA  GLN   203      81.003  76.973  90.081  1.00  0.00           H  
ATOM   3205  CB  GLN   203      80.100  75.063  89.689  1.00  0.00           C  
ATOM   3206  HB2 GLN   203      79.877  74.859  90.731  1.00  0.00           H  
ATOM   3207  HB3 GLN   203      79.300  74.653  89.076  1.00  0.00           H  
ATOM   3208  CG  GLN   203      81.367  74.313  89.366  1.00  0.00           C  
ATOM   3209  HG2 GLN   203      81.220  73.252  89.570  1.00  0.00           H  
ATOM   3210  HG3 GLN   203      81.583  74.420  88.307  1.00  0.00           H  
ATOM   3211  CD  GLN   203      82.529  74.808  90.188  1.00  0.00           C  
ATOM   3212  OE1 GLN   203      82.388  75.062  91.386  1.00  0.00           O  
ATOM   3213  NE2 GLN   203      83.691  74.963  89.548  1.00  0.00           N  
ATOM   3214 HE21 GLN   203      83.733  74.800  88.551  1.00  0.00           H  
ATOM   3215 HE22 GLN   203      84.483  75.356  90.033  1.00  0.00           H  
ATOM   3216  C   GLN   203      80.452  76.931  88.018  1.00  0.00           C  
ATOM   3217  O   GLN   203      81.611  77.004  87.598  1.00  0.00           O  
ATOM   3218  N   LEU   204      79.390  77.165  87.241  1.00  0.00           N  
ATOM   3219  H   LEU   204      78.458  77.070  87.619  1.00  0.00           H  
ATOM   3220  CA  LEU   204      79.546  77.535  85.840  1.00  0.00           C  
ATOM   3221  HA  LEU   204      80.159  76.800  85.336  1.00  0.00           H  
ATOM   3222  CB  LEU   204      78.185  77.597  85.157  1.00  0.00           C  
ATOM   3223  HB2 LEU   204      77.642  76.661  85.269  1.00  0.00           H  
ATOM   3224  HB3 LEU   204      77.599  78.372  85.653  1.00  0.00           H  
ATOM   3225  CG  LEU   204      78.328  77.947  83.679  1.00  0.00           C  
ATOM   3226  HG  LEU   204      79.083  78.704  83.496  1.00  0.00           H  
ATOM   3227  CD1 LEU   204      78.730  76.684  82.885  1.00  0.00           C  
ATOM   3228 HD11 LEU   204      78.763  76.916  81.820  1.00  0.00           H  
ATOM   3229 HD12 LEU   204      79.717  76.338  83.191  1.00  0.00           H  
ATOM   3230 HD13 LEU   204      78.006  75.887  83.050  1.00  0.00           H  
ATOM   3231  CD2 LEU   204      77.050  78.564  83.170  1.00  0.00           C  
ATOM   3232 HD21 LEU   204      77.116  78.704  82.091  1.00  0.00           H  
ATOM   3233 HD22 LEU   204      76.201  77.919  83.398  1.00  0.00           H  
ATOM   3234 HD23 LEU   204      76.911  79.535  83.641  1.00  0.00           H  
ATOM   3235  C   LEU   204      80.253  78.874  85.693  1.00  0.00           C  
ATOM   3236  O   LEU   204      81.079  79.053  84.784  1.00  0.00           O  
ATOM   3237  N   ILE   205      79.927  79.833  86.565  1.00  0.00           N  
ATOM   3238  H   ILE   205      79.271  79.643  87.310  1.00  0.00           H  
ATOM   3239  CA  ILE   205      80.623  81.116  86.548  1.00  0.00           C  
ATOM   3240  HA  ILE   205      80.463  81.586  85.576  1.00  0.00           H  
ATOM   3241  CB  ILE   205      80.079  82.049  87.643  1.00  0.00           C  
ATOM   3242  HB  ILE   205      80.059  81.521  88.595  1.00  0.00           H  
ATOM   3243  CG2 ILE   205      81.010  83.242  87.803  1.00  0.00           C  
ATOM   3244 HG21 ILE   205      80.598  83.986  88.482  1.00  0.00           H  
ATOM   3245 HG22 ILE   205      81.964  82.937  88.233  1.00  0.00           H  
ATOM   3246 HG23 ILE   205      81.186  83.718  86.838  1.00  0.00           H  
ATOM   3247  CG1 ILE   205      78.656  82.515  87.314  1.00  0.00           C  
ATOM   3248 HG12 ILE   205      78.656  83.045  86.361  1.00  0.00           H  
ATOM   3249 HG13 ILE   205      78.034  81.629  87.207  1.00  0.00           H  
ATOM   3250  CD1 ILE   205      78.009  83.412  88.395  1.00  0.00           C  
ATOM   3251 HD11 ILE   205      78.620  83.458  89.296  1.00  0.00           H  
ATOM   3252 HD12 ILE   205      77.863  84.418  88.000  1.00  0.00           H  
ATOM   3253 HD13 ILE   205      77.044  82.999  88.684  1.00  0.00           H  
ATOM   3254  C   ILE   205      82.123  80.905  86.712  1.00  0.00           C  
ATOM   3255  O   ILE   205      82.932  81.528  86.014  1.00  0.00           O  
ATOM   3256  N   GLU   206      82.518  80.017  87.635  1.00  0.00           N  
ATOM   3257  H   GLU   206      81.840  79.504  88.181  1.00  0.00           H  
ATOM   3258  CA  GLU   206      83.935  79.877  87.959  1.00  0.00           C  
ATOM   3259  HA  GLU   206      84.376  80.870  88.061  1.00  0.00           H  
ATOM   3260  CB  GLU   206      84.110  79.152  89.293  1.00  0.00           C  
ATOM   3261  HB2 GLU   206      83.484  78.260  89.270  1.00  0.00           H  
ATOM   3262  HB3 GLU   206      85.147  78.833  89.404  1.00  0.00           H  
ATOM   3263  CG  GLU   206      83.737  80.012  90.513  1.00  0.00           C  
ATOM   3264  HG2 GLU   206      84.620  80.563  90.841  1.00  0.00           H  
ATOM   3265  HG3 GLU   206      82.979  80.741  90.221  1.00  0.00           H  
ATOM   3266  CD  GLU   206      83.171  79.192  91.684  1.00  0.00           C  
ATOM   3267  OE1 GLU   206      82.449  79.777  92.535  1.00  0.00           O  
ATOM   3268  OE2 GLU   206      83.437  77.962  91.751  1.00  0.00           O  
ATOM   3269  C   GLU   206      84.677  79.158  86.846  1.00  0.00           C  
ATOM   3270  O   GLU   206      85.798  79.548  86.492  1.00  0.00           O  
ATOM   3271  N   ASP   207      84.054  78.132  86.261  1.00  0.00           N  
ATOM   3272  H   ASP   207      83.143  77.834  86.585  1.00  0.00           H  
ATOM   3273  CA  ASP   207      84.700  77.392  85.187  1.00  0.00           C  
ATOM   3274  HA  ASP   207      85.722  77.158  85.488  1.00  0.00           H  
ATOM   3275  CB  ASP   207      83.969  76.071  84.943  1.00  0.00           C  
ATOM   3276  HB2 ASP   207      82.930  76.277  84.677  1.00  0.00           H  
ATOM   3277  HB3 ASP   207      84.439  75.553  84.107  1.00  0.00           H  
ATOM   3278  CG  ASP   207      84.012  75.153  86.160  1.00  0.00           C  
ATOM   3279  OD1 ASP   207      84.937  75.320  86.986  1.00  0.00           O  
ATOM   3280  OD2 ASP   207      83.121  74.273  86.294  1.00  0.00           O  
ATOM   3281  C   ASP   207      84.779  78.197  83.897  1.00  0.00           C  
ATOM   3282  O   ASP   207      85.733  78.031  83.131  1.00  0.00           O  
ATOM   3283  N   VAL   208      83.784  79.041  83.614  1.00  0.00           N  
ATOM   3284  H   VAL   208      82.998  79.137  84.242  1.00  0.00           H  
ATOM   3285  CA  VAL   208      83.885  79.915  82.449  1.00  0.00           C  
ATOM   3286  HA  VAL   208      84.120  79.312  81.570  1.00  0.00           H  
ATOM   3287  CB  VAL   208      82.547  80.636  82.185  1.00  0.00           C  
ATOM   3288  HB  VAL   208      82.138  80.985  83.134  1.00  0.00           H  
ATOM   3289  CG1 VAL   208      82.754  81.835  81.312  1.00  0.00           C  
ATOM   3290 HG11 VAL   208      81.785  82.259  81.049  1.00  0.00           H  
ATOM   3291 HG12 VAL   208      83.311  82.609  81.838  1.00  0.00           H  
ATOM   3292 HG13 VAL   208      83.278  81.558  80.396  1.00  0.00           H  
ATOM   3293  CG2 VAL   208      81.535  79.685  81.540  1.00  0.00           C  
ATOM   3294 HG21 VAL   208      80.563  80.171  81.474  1.00  0.00           H  
ATOM   3295 HG22 VAL   208      81.865  79.407  80.539  1.00  0.00           H  
ATOM   3296 HG23 VAL   208      81.430  78.782  82.140  1.00  0.00           H  
ATOM   3297  C   VAL   208      85.026  80.905  82.647  1.00  0.00           C  
ATOM   3298  O   VAL   208      85.869  81.097  81.762  1.00  0.00           O  
ATOM   3299  N   GLU   209      85.105  81.500  83.838  1.00  0.00           N  
ATOM   3300  H   GLU   209      84.422  81.308  84.558  1.00  0.00           H  
ATOM   3301  CA  GLU   209      86.184  82.439  84.124  1.00  0.00           C  
ATOM   3302  HA  GLU   209      86.217  83.181  83.323  1.00  0.00           H  
ATOM   3303  CB  GLU   209      85.884  83.170  85.427  1.00  0.00           C  
ATOM   3304  HB2 GLU   209      85.554  82.453  86.179  1.00  0.00           H  
ATOM   3305  HB3 GLU   209      86.790  83.661  85.788  1.00  0.00           H  
ATOM   3306  CG  GLU   209      84.808  84.244  85.191  1.00  0.00           C  
ATOM   3307  HG2 GLU   209      85.298  84.981  84.580  1.00  0.00           H  
ATOM   3308  HG3 GLU   209      83.959  83.827  84.647  1.00  0.00           H  
ATOM   3309  CD  GLU   209      84.300  84.918  86.448  1.00  0.00           C  
ATOM   3310  OE1 GLU   209      84.612  84.431  87.560  1.00  0.00           O  
ATOM   3311  OE2 GLU   209      83.574  85.938  86.315  1.00  0.00           O  
ATOM   3312  C   GLU   209      87.552  81.754  84.148  1.00  0.00           C  
ATOM   3313  O   GLU   209      88.520  82.278  83.583  1.00  0.00           O  
ATOM   3314  N   HIP   210      87.655  80.568  84.750  1.00  0.00           N  
ATOM   3315  H   HIP   210      86.852  80.135  85.178  1.00  0.00           H  
ATOM   3316  CA  HIP   210      88.947  79.898  84.787  1.00  0.00           C  
ATOM   3317  HA  HIP   210      89.695  80.600  85.159  1.00  0.00           H  
ATOM   3318  CB  HIP   210      88.899  78.710  85.752  1.00  0.00           C  
ATOM   3319  HB2 HIP   210      88.089  78.039  85.456  1.00  0.00           H  
ATOM   3320  HB3 HIP   210      89.838  78.161  85.671  1.00  0.00           H  
ATOM   3321  CG  HIP   210      88.715  79.108  87.188  1.00  0.00           C  
ATOM   3322  ND1 HIP   210      88.361  78.210  88.174  1.00  0.00           N  
ATOM   3323  HD1 HIP   210      88.138  77.236  88.018  1.00  0.00           H  
ATOM   3324  CE1 HIP   210      88.264  78.842  89.330  1.00  0.00           C  
ATOM   3325  HE1 HIP   210      87.946  78.402  90.266  1.00  0.00           H  
ATOM   3326  NE2 HIP   210      88.540  80.118  89.130  1.00  0.00           N  
ATOM   3327  HE2 HIP   210      88.505  80.844  89.832  1.00  0.00           H  
ATOM   3328  CD2 HIP   210      88.823  80.313  87.799  1.00  0.00           C  
ATOM   3329  HD2 HIP   210      89.068  81.253  87.327  1.00  0.00           H  
ATOM   3330  C   HIP   210      89.389  79.477  83.385  1.00  0.00           C  
ATOM   3331  O   HIP   210      90.546  79.700  83.001  1.00  0.00           O  
ATOM   3332  N   THR   211      88.487  78.882  82.594  1.00  0.00           N  
ATOM   3333  H   THR   211      87.545  78.705  82.911  1.00  0.00           H  
ATOM   3334  CA  THR   211      88.891  78.502  81.242  1.00  0.00           C  
ATOM   3335  HA  THR   211      89.813  77.920  81.304  1.00  0.00           H  
ATOM   3336  CB  THR   211      87.832  77.626  80.547  1.00  0.00           C  
ATOM   3337  HB  THR   211      88.130  77.471  79.536  1.00  0.00           H  
ATOM   3338  CG2 THR   211      87.634  76.303  81.276  1.00  0.00           C  
ATOM   3339 HG21 THR   211      87.461  76.444  82.341  1.00  0.00           H  
ATOM   3340 HG22 THR   211      86.793  75.765  80.839  1.00  0.00           H  
ATOM   3341 HG23 THR   211      88.532  75.696  81.156  1.00  0.00           H  
ATOM   3342  OG1 THR   211      86.594  78.336  80.469  1.00  0.00           O  
ATOM   3343  HG1 THR   211      86.243  78.413  81.363  1.00  0.00           H  
ATOM   3344  C   THR   211      89.171  79.726  80.389  1.00  0.00           C  
ATOM   3345  O   THR   211      89.997  79.667  79.465  1.00  0.00           O  
ATOM   3346  N   PHE   212      88.494  80.837  80.670  1.00  0.00           N  
ATOM   3347  H   PHE   212      87.813  80.868  81.415  1.00  0.00           H  
ATOM   3348  CA  PHE   212      88.708  82.013  79.845  1.00  0.00           C  
ATOM   3349  HA  PHE   212      88.630  81.713  78.800  1.00  0.00           H  
ATOM   3350  CB  PHE   212      87.638  83.073  80.099  1.00  0.00           C  
ATOM   3351  HB2 PHE   212      86.657  82.646  79.898  1.00  0.00           H  
ATOM   3352  HB3 PHE   212      87.668  83.375  81.146  1.00  0.00           H  
ATOM   3353  CG  PHE   212      87.795  84.272  79.217  1.00  0.00           C  
ATOM   3354  CD1 PHE   212      87.599  84.164  77.840  1.00  0.00           C  
ATOM   3355  HD1 PHE   212      87.312  83.218  77.409  1.00  0.00           H  
ATOM   3356  CE1 PHE   212      87.795  85.259  77.012  1.00  0.00           C  
ATOM   3357  HE1 PHE   212      87.649  85.154  75.950  1.00  0.00           H  
ATOM   3358  CZ  PHE   212      88.191  86.474  77.552  1.00  0.00           C  
ATOM   3359  HZ  PHE   212      88.353  87.328  76.912  1.00  0.00           H  
ATOM   3360  CE2 PHE   212      88.405  86.583  78.909  1.00  0.00           C  
ATOM   3361  HE2 PHE   212      88.734  87.525  79.325  1.00  0.00           H  
ATOM   3362  CD2 PHE   212      88.212  85.486  79.738  1.00  0.00           C  
ATOM   3363  HD2 PHE   212      88.394  85.584  80.799  1.00  0.00           H  
ATOM   3364  C   PHE   212      90.099  82.582  80.072  1.00  0.00           C  
ATOM   3365  O   PHE   212      90.747  83.027  79.113  1.00  0.00           O  
ATOM   3366  N   GLU   213      90.582  82.553  81.329  1.00  0.00           N  
ATOM   3367  H   GLU   213      90.024  82.179  82.084  1.00  0.00           H  
ATOM   3368  CA  GLU   213      91.934  83.035  81.622  1.00  0.00           C  
ATOM   3369  HA  GLU   213      91.985  84.102  81.397  1.00  0.00           H  
ATOM   3370  CB  GLU   213      92.282  82.835  83.099  1.00  0.00           C  
ATOM   3371  HB2 GLU   213      91.904  81.868  83.427  1.00  0.00           H  
ATOM   3372  HB3 GLU   213      93.366  82.804  83.214  1.00  0.00           H  
ATOM   3373  CG  GLU   213      91.737  83.907  84.025  1.00  0.00           C  
ATOM   3374  HG2 GLU   213      90.667  84.030  83.847  1.00  0.00           H  
ATOM   3375  HG3 GLU   213      91.871  83.574  85.056  1.00  0.00           H  
ATOM   3376  CD  GLU   213      92.446  85.244  83.861  1.00  0.00           C  
ATOM   3377  OE1 GLU   213      93.695  85.269  83.716  1.00  0.00           O  
ATOM   3378  OE2 GLU   213      91.744  86.276  83.876  1.00  0.00           O  
ATOM   3379  C   GLU   213      92.967  82.331  80.756  1.00  0.00           C  
ATOM   3380  O   GLU   213      93.909  82.962  80.266  1.00  0.00           O  
ATOM   3381  N   GLU   214      92.789  81.028  80.534  1.00  0.00           N  
ATOM   3382  H   GLU   214      92.004  80.541  80.943  1.00  0.00           H  
ATOM   3383  CA  GLU   214      93.759  80.274  79.751  1.00  0.00           C  
ATOM   3384  HA  GLU   214      94.762  80.549  80.079  1.00  0.00           H  
ATOM   3385  CB  GLU   214      93.577  78.777  80.013  1.00  0.00           C  
ATOM   3386  HB2 GLU   214      92.681  78.470  79.480  1.00  0.00           H  
ATOM   3387  HB3 GLU   214      94.436  78.235  79.618  1.00  0.00           H  
ATOM   3388  CG  GLU   214      93.368  78.429  81.496  1.00  0.00           C  
ATOM   3389  HG2 GLU   214      94.200  78.827  82.078  1.00  0.00           H  
ATOM   3390  HG3 GLU   214      92.452  78.884  81.847  1.00  0.00           H  
ATOM   3391  CD  GLU   214      93.272  76.925  81.737  1.00  0.00           C  
ATOM   3392  OE1 GLU   214      94.212  76.208  81.329  1.00  0.00           O  
ATOM   3393  OE2 GLU   214      92.250  76.456  82.314  1.00  0.00           O  
ATOM   3394  C   GLU   214      93.647  80.575  78.265  1.00  0.00           C  
ATOM   3395  O   GLU   214      94.580  80.271  77.516  1.00  0.00           O  
ATOM   3396  N   ILE   215      92.524  81.162  77.838  1.00  0.00           N  
ATOM   3397  H   ILE   215      91.801  81.376  78.511  1.00  0.00           H  
ATOM   3398  CA  ILE   215      92.289  81.535  76.443  1.00  0.00           C  
ATOM   3399  HA  ILE   215      92.752  80.796  75.787  1.00  0.00           H  
ATOM   3400  CB  ILE   215      90.763  81.528  76.192  1.00  0.00           C  
ATOM   3401  HB  ILE   215      90.258  81.760  77.125  1.00  0.00           H  
ATOM   3402  CG2 ILE   215      90.329  82.597  75.210  1.00  0.00           C  
ATOM   3403 HG21 ILE   215      89.256  82.536  75.031  1.00  0.00           H  
ATOM   3404 HG22 ILE   215      90.519  83.595  75.607  1.00  0.00           H  
ATOM   3405 HG23 ILE   215      90.841  82.469  74.255  1.00  0.00           H  
ATOM   3406  CG1 ILE   215      90.278  80.137  75.765  1.00  0.00           C  
ATOM   3407 HG12 ILE   215      90.464  79.998  74.699  1.00  0.00           H  
ATOM   3408 HG13 ILE   215      90.839  79.374  76.307  1.00  0.00           H  
ATOM   3409  CD1 ILE   215      88.796  79.904  76.055  1.00  0.00           C  
ATOM   3410 HD11 ILE   215      88.490  78.950  75.627  1.00  0.00           H  
ATOM   3411 HD12 ILE   215      88.630  79.876  77.131  1.00  0.00           H  
ATOM   3412 HD13 ILE   215      88.186  80.695  75.625  1.00  0.00           H  
ATOM   3413  C   ILE   215      92.918  82.896  76.112  1.00  0.00           C  
ATOM   3414  O   ILE   215      93.297  83.149  74.961  1.00  0.00           O  
ATOM   3415  N   LYS   216      93.049  83.773  77.108  1.00  0.00           N  
ATOM   3416  H   LYS   216      92.741  83.519  78.038  1.00  0.00           H  
ATOM   3417  CA  LYS   216      93.557  85.125  76.893  1.00  0.00           C  
ATOM   3418  HA  LYS   216      92.804  85.676  76.328  1.00  0.00           H  
ATOM   3419  CB  LYS   216      93.740  85.826  78.247  1.00  0.00           C  
ATOM   3420  HB2 LYS   216      94.189  85.142  78.963  1.00  0.00           H  
ATOM   3421  HB3 LYS   216      94.437  86.656  78.113  1.00  0.00           H  
ATOM   3422  CG  LYS   216      92.476  86.402  78.817  1.00  0.00           C  
ATOM   3423  HG2 LYS   216      92.065  87.150  78.138  1.00  0.00           H  
ATOM   3424  HG3 LYS   216      91.749  85.597  78.933  1.00  0.00           H  
ATOM   3425  CD  LYS   216      92.741  87.034  80.172  1.00  0.00           C  
ATOM   3426  HD2 LYS   216      93.335  86.355  80.786  1.00  0.00           H  
ATOM   3427  HD3 LYS   216      93.292  87.967  80.039  1.00  0.00           H  
ATOM   3428  CE  LYS   216      91.430  87.301  80.891  1.00  0.00           C  
ATOM   3429  HE2 LYS   216      90.808  87.958  80.281  1.00  0.00           H  
ATOM   3430  HE3 LYS   216      90.914  86.346  80.998  1.00  0.00           H  
ATOM   3431  NZ  LYS   216      91.593  87.901  82.256  1.00  0.00           N  
ATOM   3432  HZ1 LYS   216      91.792  88.887  82.187  1.00  0.00           H  
ATOM   3433  HZ2 LYS   216      90.764  87.749  82.812  1.00  0.00           H  
ATOM   3434  HZ3 LYS   216      92.368  87.449  82.724  1.00  0.00           H  
ATOM   3435  C   LYS   216      94.858  85.219  76.099  1.00  0.00           C  
ATOM   3436  O   LYS   216      94.974  86.144  75.276  1.00  0.00           O  
ATOM   3437  N   PRO   217      95.866  84.364  76.289  1.00  0.00           N  
ATOM   3438  CD  PRO   217      96.073  83.364  77.351  1.00  0.00           C  
ATOM   3439  HD2 PRO   217      95.812  82.377  76.974  1.00  0.00           H  
ATOM   3440  HD3 PRO   217      95.532  83.592  78.265  1.00  0.00           H  
ATOM   3441  CG  PRO   217      97.579  83.453  77.590  1.00  0.00           C  
ATOM   3442  HG2 PRO   217      97.968  82.537  78.036  1.00  0.00           H  
ATOM   3443  HG3 PRO   217      97.797  84.312  78.228  1.00  0.00           H  
ATOM   3444  CB  PRO   217      98.135  83.684  76.212  1.00  0.00           C  
ATOM   3445  HB2 PRO   217      98.186  82.727  75.690  1.00  0.00           H  
ATOM   3446  HB3 PRO   217      99.122  84.144  76.250  1.00  0.00           H  
ATOM   3447  CA  PRO   217      97.109  84.605  75.533  1.00  0.00           C  
ATOM   3448  HA  PRO   217      97.422  85.641  75.679  1.00  0.00           H  
ATOM   3449  C   PRO   217      96.953  84.324  74.053  1.00  0.00           C  
ATOM   3450  O   PRO   217      97.435  85.117  73.231  1.00  0.00           O  
ATOM   3451  N   LEU   218      96.274  83.236  73.677  1.00  0.00           N  
ATOM   3452  H   LEU   218      95.874  82.619  74.371  1.00  0.00           H  
ATOM   3453  CA  LEU   218      95.905  83.060  72.274  1.00  0.00           C  
ATOM   3454  HA  LEU   218      96.822  82.959  71.696  1.00  0.00           H  
ATOM   3455  CB  LEU   218      95.068  81.784  72.098  1.00  0.00           C  
ATOM   3456  HB2 LEU   218      95.667  80.950  72.465  1.00  0.00           H  
ATOM   3457  HB3 LEU   218      94.189  81.852  72.739  1.00  0.00           H  
ATOM   3458  CG  LEU   218      94.588  81.424  70.686  1.00  0.00           C  
ATOM   3459  HG  LEU   218      93.857  82.171  70.383  1.00  0.00           H  
ATOM   3460  CD1 LEU   218      95.720  81.490  69.696  1.00  0.00           C  
ATOM   3461 HD11 LEU   218      95.365  81.175  68.714  1.00  0.00           H  
ATOM   3462 HD12 LEU   218      96.100  82.506  69.600  1.00  0.00           H  
ATOM   3463 HD13 LEU   218      96.526  80.825  70.006  1.00  0.00           H  
ATOM   3464  CD2 LEU   218      93.866  80.000  70.625  1.00  0.00           C  
ATOM   3465 HD21 LEU   218      93.526  79.803  69.609  1.00  0.00           H  
ATOM   3466 HD22 LEU   218      94.566  79.219  70.925  1.00  0.00           H  
ATOM   3467 HD23 LEU   218      93.007  79.990  71.297  1.00  0.00           H  
ATOM   3468  C   LEU   218      95.142  84.280  71.763  1.00  0.00           C  
ATOM   3469  O   LEU   218      95.445  84.811  70.687  1.00  0.00           O  
ATOM   3470  N   TYR   219      94.172  84.767  72.548  1.00  0.00           N  
ATOM   3471  H   TYR   219      93.954  84.336  73.435  1.00  0.00           H  
ATOM   3472  CA  TYR   219      93.339  85.860  72.062  1.00  0.00           C  
ATOM   3473  HA  TYR   219      92.982  85.595  71.066  1.00  0.00           H  
ATOM   3474  CB  TYR   219      92.113  86.055  72.960  1.00  0.00           C  
ATOM   3475  HB2 TYR   219      91.520  85.139  72.958  1.00  0.00           H  
ATOM   3476  HB3 TYR   219      92.439  86.242  73.984  1.00  0.00           H  
ATOM   3477  CG  TYR   219      91.250  87.193  72.485  1.00  0.00           C  
ATOM   3478  CD1 TYR   219      90.579  87.120  71.257  1.00  0.00           C  
ATOM   3479  HD1 TYR   219      90.664  86.230  70.652  1.00  0.00           H  
ATOM   3480  CE1 TYR   219      89.793  88.189  70.792  1.00  0.00           C  
ATOM   3481  HE1 TYR   219      89.274  88.117  69.847  1.00  0.00           H  
ATOM   3482  CZ  TYR   219      89.684  89.337  71.562  1.00  0.00           C  
ATOM   3483  OH  TYR   219      88.898  90.388  71.130  1.00  0.00           O  
ATOM   3484  HH  TYR   219      88.906  91.145  71.728  1.00  0.00           H  
ATOM   3485  CE2 TYR   219      90.352  89.428  72.781  1.00  0.00           C  
ATOM   3486  HE2 TYR   219      90.269  90.321  73.381  1.00  0.00           H  
ATOM   3487  CD2 TYR   219      91.138  88.359  73.224  1.00  0.00           C  
ATOM   3488  HD2 TYR   219      91.662  88.446  74.166  1.00  0.00           H  
ATOM   3489  C   TYR   219      94.136  87.156  71.951  1.00  0.00           C  
ATOM   3490  O   TYR   219      94.025  87.870  70.950  1.00  0.00           O  
ATOM   3491  N   GLU   220      94.959  87.467  72.949  1.00  0.00           N  
ATOM   3492  H   GLU   220      95.078  86.844  73.726  1.00  0.00           H  
ATOM   3493  CA  GLU   220      95.784  88.672  72.871  1.00  0.00           C  
ATOM   3494  HA  GLU   220      95.132  89.542  72.823  1.00  0.00           H  
ATOM   3495  CB  GLU   220      96.657  88.785  74.109  1.00  0.00           C  
ATOM   3496  HB2 GLU   220      97.171  87.839  74.294  1.00  0.00           H  
ATOM   3497  HB3 GLU   220      97.410  89.544  73.899  1.00  0.00           H  
ATOM   3498  CG  GLU   220      95.905  89.199  75.339  1.00  0.00           C  
ATOM   3499  HG2 GLU   220      95.383  90.132  75.123  1.00  0.00           H  
ATOM   3500  HG3 GLU   220      95.152  88.473  75.624  1.00  0.00           H  
ATOM   3501  CD  GLU   220      96.849  89.460  76.498  1.00  0.00           C  
ATOM   3502  OE1 GLU   220      97.977  89.973  76.249  1.00  0.00           O  
ATOM   3503  OE2 GLU   220      96.467  89.136  77.647  1.00  0.00           O  
ATOM   3504  C   GLU   220      96.651  88.675  71.620  1.00  0.00           C  
ATOM   3505  O   GLU   220      96.777  89.703  70.939  1.00  0.00           O  
ATOM   3506  N   HIE   221      97.225  87.520  71.282  1.00  0.00           N  
ATOM   3507  H   HIE   221      97.098  86.696  71.854  1.00  0.00           H  
ATOM   3508  CA  HIE   221      98.086  87.450  70.110  1.00  0.00           C  
ATOM   3509  HA  HIE   221      98.755  88.312  70.122  1.00  0.00           H  
ATOM   3510  CB  HIE   221      98.951  86.199  70.183  1.00  0.00           C  
ATOM   3511  HB2 HIE   221      98.368  85.352  70.546  1.00  0.00           H  
ATOM   3512  HB3 HIE   221      99.296  85.951  69.183  1.00  0.00           H  
ATOM   3513  CG  HIE   221     100.165  86.398  71.036  1.00  0.00           C  
ATOM   3514  ND1 HIE   221     101.290  87.055  70.581  1.00  0.00           N  
ATOM   3515  CE1 HIE   221     102.181  87.118  71.552  1.00  0.00           C  
ATOM   3516  HE1 HIE   221     103.155  87.581  71.483  1.00  0.00           H  
ATOM   3517  NE2 HIE   221     101.665  86.554  72.630  1.00  0.00           N  
ATOM   3518  HE2 HIE   221     102.115  86.497  73.533  1.00  0.00           H  
ATOM   3519  CD2 HIE   221     100.403  86.100  72.335  1.00  0.00           C  
ATOM   3520  HD2 HIE   221      99.734  85.615  73.023  1.00  0.00           H  
ATOM   3521  C   HIE   221      97.289  87.524  68.813  1.00  0.00           C  
ATOM   3522  O   HIE   221      97.709  88.214  67.872  1.00  0.00           O  
ATOM   3523  N   LEU   222      96.131  86.850  68.746  1.00  0.00           N  
ATOM   3524  H   LEU   222      95.811  86.307  69.537  1.00  0.00           H  
ATOM   3525  CA  LEU   222      95.238  87.026  67.603  1.00  0.00           C  
ATOM   3526  HA  LEU   222      95.774  86.718  66.705  1.00  0.00           H  
ATOM   3527  CB  LEU   222      93.987  86.146  67.759  1.00  0.00           C  
ATOM   3528  HB2 LEU   222      94.301  85.106  67.870  1.00  0.00           H  
ATOM   3529  HB3 LEU   222      93.489  86.431  68.687  1.00  0.00           H  
ATOM   3530  CG  LEU   222      92.949  86.231  66.622  1.00  0.00           C  
ATOM   3531  HG  LEU   222      92.737  87.281  66.422  1.00  0.00           H  
ATOM   3532  CD1 LEU   222      93.497  85.616  65.354  1.00  0.00           C  
ATOM   3533 HD11 LEU   222      94.401  86.135  65.038  1.00  0.00           H  
ATOM   3534 HD12 LEU   222      93.724  84.562  65.513  1.00  0.00           H  
ATOM   3535 HD13 LEU   222      92.765  85.699  64.553  1.00  0.00           H  
ATOM   3536  CD2 LEU   222      91.601  85.575  66.974  1.00  0.00           C  
ATOM   3537 HD21 LEU   222      91.739  84.507  67.141  1.00  0.00           H  
ATOM   3538 HD22 LEU   222      91.197  86.028  67.879  1.00  0.00           H  
ATOM   3539 HD23 LEU   222      90.890  85.724  66.161  1.00  0.00           H  
ATOM   3540  C   LEU   222      94.850  88.496  67.451  1.00  0.00           C  
ATOM   3541  O   LEU   222      94.955  89.071  66.359  1.00  0.00           O  
ATOM   3542  N   HIE   223      94.428  89.121  68.552  1.00  0.00           N  
ATOM   3543  H   HIE   223      94.399  88.620  69.423  1.00  0.00           H  
ATOM   3544  CA  HIE   223      94.070  90.538  68.560  1.00  0.00           C  
ATOM   3545  HA  HIE   223      93.226  90.692  67.886  1.00  0.00           H  
ATOM   3546  CB  HIE   223      93.630  90.924  69.980  1.00  0.00           C  
ATOM   3547  HB2 HIE   223      92.803  90.275  70.275  1.00  0.00           H  
ATOM   3548  HB3 HIE   223      94.448  90.747  70.676  1.00  0.00           H  
ATOM   3549  CG  HIE   223      93.179  92.347  70.147  1.00  0.00           C  
ATOM   3550  ND1 HIE   223      94.050  93.415  70.137  1.00  0.00           N  
ATOM   3551  CE1 HIE   223      93.377  94.534  70.345  1.00  0.00           C  
ATOM   3552  HE1 HIE   223      93.803  95.526  70.394  1.00  0.00           H  
ATOM   3553  NE2 HIE   223      92.104  94.230  70.513  1.00  0.00           N  
ATOM   3554  HE2 HIE   223      91.365  94.888  70.706  1.00  0.00           H  
ATOM   3555  CD2 HIE   223      91.950  92.867  70.395  1.00  0.00           C  
ATOM   3556  HD2 HIE   223      91.030  92.312  70.511  1.00  0.00           H  
ATOM   3557  C   HIE   223      95.231  91.402  68.075  1.00  0.00           C  
ATOM   3558  O   HIE   223      95.050  92.285  67.230  1.00  0.00           O  
ATOM   3559  N   ALA   224      96.444  91.152  68.579  1.00  0.00           N  
ATOM   3560  H   ALA   224      96.584  90.419  69.257  1.00  0.00           H  
ATOM   3561  CA  ALA   224      97.572  91.995  68.175  1.00  0.00           C  
ATOM   3562  HA  ALA   224      97.293  93.039  68.330  1.00  0.00           H  
ATOM   3563  CB  ALA   224      98.799  91.713  69.055  1.00  0.00           C  
ATOM   3564  HB1 ALA   224      99.616  92.379  68.775  1.00  0.00           H  
ATOM   3565  HB2 ALA   224      98.540  91.879  70.100  1.00  0.00           H  
ATOM   3566  HB3 ALA   224      99.120  90.680  68.929  1.00  0.00           H  
ATOM   3567  C   ALA   224      97.902  91.808  66.696  1.00  0.00           C  
ATOM   3568  O   ALA   224      98.195  92.780  65.992  1.00  0.00           O  
ATOM   3569  N   TYR   225      97.834  90.576  66.189  1.00  0.00           N  
ATOM   3570  H   TYR   225      97.587  89.785  66.768  1.00  0.00           H  
ATOM   3571  CA  TYR   225      98.083  90.378  64.763  1.00  0.00           C  
ATOM   3572  HA  TYR   225      99.063  90.795  64.520  1.00  0.00           H  
ATOM   3573  CB  TYR   225      98.109  88.894  64.428  1.00  0.00           C  
ATOM   3574  HB2 TYR   225      98.976  88.441  64.912  1.00  0.00           H  
ATOM   3575  HB3 TYR   225      97.214  88.423  64.836  1.00  0.00           H  
ATOM   3576  CG  TYR   225      98.178  88.620  62.955  1.00  0.00           C  
ATOM   3577  CD1 TYR   225      99.362  88.834  62.245  1.00  0.00           C  
ATOM   3578  HD1 TYR   225     100.236  89.198  62.767  1.00  0.00           H  
ATOM   3579  CE1 TYR   225      99.445  88.576  60.896  1.00  0.00           C  
ATOM   3580  HE1 TYR   225     100.375  88.739  60.369  1.00  0.00           H  
ATOM   3581  CZ  TYR   225      98.328  88.104  60.216  1.00  0.00           C  
ATOM   3582  OH  TYR   225      98.421  87.849  58.861  1.00  0.00           O  
ATOM   3583  HH  TYR   225      97.577  87.600  58.471  1.00  0.00           H  
ATOM   3584  CE2 TYR   225      97.134  87.881  60.889  1.00  0.00           C  
ATOM   3585  HE2 TYR   225      96.268  87.500  60.369  1.00  0.00           H  
ATOM   3586  CD2 TYR   225      97.070  88.133  62.264  1.00  0.00           C  
ATOM   3587  HD2 TYR   225      96.142  87.951  62.790  1.00  0.00           H  
ATOM   3588  C   TYR   225      97.039  91.091  63.912  1.00  0.00           C  
ATOM   3589  O   TYR   225      97.381  91.761  62.929  1.00  0.00           O  
ATOM   3590  N   VAL   226      95.761  90.972  64.293  1.00  0.00           N  
ATOM   3591  H   VAL   226      95.533  90.432  65.117  1.00  0.00           H  
ATOM   3592  CA  VAL   226      94.672  91.559  63.530  1.00  0.00           C  
ATOM   3593  HA  VAL   226      94.770  91.246  62.488  1.00  0.00           H  
ATOM   3594  CB  VAL   226      93.328  91.029  64.069  1.00  0.00           C  
ATOM   3595  HB  VAL   226      93.339  91.055  65.160  1.00  0.00           H  
ATOM   3596  CG1 VAL   226      92.180  91.876  63.603  1.00  0.00           C  
ATOM   3597 HG11 VAL   226      91.239  91.418  63.910  1.00  0.00           H  
ATOM   3598 HG12 VAL   226      92.221  92.868  64.054  1.00  0.00           H  
ATOM   3599 HG13 VAL   226      92.191  91.967  62.517  1.00  0.00           H  
ATOM   3600  CG2 VAL   226      93.111  89.589  63.611  1.00  0.00           C  
ATOM   3601 HG21 VAL   226      92.191  89.197  64.047  1.00  0.00           H  
ATOM   3602 HG22 VAL   226      93.037  89.545  62.525  1.00  0.00           H  
ATOM   3603 HG23 VAL   226      93.937  88.956  63.932  1.00  0.00           H  
ATOM   3604  C   VAL   226      94.760  93.080  63.558  1.00  0.00           C  
ATOM   3605  O   VAL   226      94.560  93.744  62.528  1.00  0.00           O  
ATOM   3606  N   ARG   227      95.093  93.655  64.730  1.00  0.00           N  
ATOM   3607  H   ARG   227      95.253  93.075  65.543  1.00  0.00           H  
ATOM   3608  CA  ARG   227      95.286  95.101  64.852  1.00  0.00           C  
ATOM   3609  HA  ARG   227      94.369  95.608  64.553  1.00  0.00           H  
ATOM   3610  CB  ARG   227      95.612  95.478  66.297  1.00  0.00           C  
ATOM   3611  HB2 ARG   227      94.771  95.193  66.932  1.00  0.00           H  
ATOM   3612  HB3 ARG   227      96.481  94.898  66.611  1.00  0.00           H  
ATOM   3613  CG  ARG   227      95.898  96.984  66.492  1.00  0.00           C  
ATOM   3614  HG2 ARG   227      96.802  97.264  65.949  1.00  0.00           H  
ATOM   3615  HG3 ARG   227      95.062  97.569  66.107  1.00  0.00           H  
ATOM   3616  CD  ARG   227      96.104  97.328  67.964  1.00  0.00           C  
ATOM   3617  HD2 ARG   227      96.442  98.358  68.056  1.00  0.00           H  
ATOM   3618  HD3 ARG   227      95.140  97.225  68.463  1.00  0.00           H  
ATOM   3619  NE  ARG   227      97.086  96.439  68.599  1.00  0.00           N  
ATOM   3620  HE  ARG   227      97.709  95.921  67.998  1.00  0.00           H  
ATOM   3621  CZ  ARG   227      97.208  96.305  69.913  1.00  0.00           C  
ATOM   3622  NH1 ARG   227      98.120  95.485  70.432  1.00  0.00           N  
ATOM   3623 HH11 ARG   227      98.217  95.405  71.430  1.00  0.00           H  
ATOM   3624 HH12 ARG   227      98.753  94.979  69.831  1.00  0.00           H  
ATOM   3625  NH2 ARG   227      96.403  96.998  70.712  1.00  0.00           N  
ATOM   3626 HH21 ARG   227      95.714  97.620  70.317  1.00  0.00           H  
ATOM   3627 HH22 ARG   227      96.477  96.885  71.712  1.00  0.00           H  
ATOM   3628  C   ARG   227      96.396  95.595  63.935  1.00  0.00           C  
ATOM   3629  O   ARG   227      96.254  96.632  63.285  1.00  0.00           O  
ATOM   3630  N   ALA   228      97.508  94.868  63.869  1.00  0.00           N  
ATOM   3631  H   ALA   228      97.606  94.019  64.409  1.00  0.00           H  
ATOM   3632  CA  ALA   228      98.595  95.284  62.992  1.00  0.00           C  
ATOM   3633  HA  ALA   228      98.859  96.315  63.231  1.00  0.00           H  
ATOM   3634  CB  ALA   228      99.833  94.417  63.232  1.00  0.00           C  
ATOM   3635  HB1 ALA   228     100.646  94.754  62.587  1.00  0.00           H  
ATOM   3636  HB2 ALA   228     100.148  94.506  64.272  1.00  0.00           H  
ATOM   3637  HB3 ALA   228      99.611  93.372  63.012  1.00  0.00           H  
ATOM   3638  C   ALA   228      98.166  95.226  61.536  1.00  0.00           C  
ATOM   3639  O   ALA   228      98.442  96.154  60.764  1.00  0.00           O  
ATOM   3640  N   LYS   229      97.466  94.152  61.139  1.00  0.00           N  
ATOM   3641  H   LYS   229      97.256  93.404  61.787  1.00  0.00           H  
ATOM   3642  CA  LYS   229      96.992  94.068  59.759  1.00  0.00           C  
ATOM   3643  HA  LYS   229      97.842  94.201  59.091  1.00  0.00           H  
ATOM   3644  CB  LYS   229      96.353  92.703  59.484  1.00  0.00           C  
ATOM   3645  HB2 LYS   229      95.550  92.572  60.208  1.00  0.00           H  
ATOM   3646  HB3 LYS   229      95.911  92.715  58.489  1.00  0.00           H  
ATOM   3647  CG  LYS   229      97.289  91.491  59.607  1.00  0.00           C  
ATOM   3648  HG2 LYS   229      97.707  91.449  60.604  1.00  0.00           H  
ATOM   3649  HG3 LYS   229      96.718  90.576  59.450  1.00  0.00           H  
ATOM   3650  CD  LYS   229      98.472  91.529  58.628  1.00  0.00           C  
ATOM   3651  HD2 LYS   229      99.029  92.461  58.719  1.00  0.00           H  
ATOM   3652  HD3 LYS   229      99.147  90.714  58.889  1.00  0.00           H  
ATOM   3653  CE  LYS   229      98.015  91.329  57.214  1.00  0.00           C  
ATOM   3654  HE2 LYS   229      97.397  90.430  57.173  1.00  0.00           H  
ATOM   3655  HE3 LYS   229      97.405  92.182  56.911  1.00  0.00           H  
ATOM   3656  NZ  LYS   229      99.162  91.173  56.262  1.00  0.00           N  
ATOM   3657  HZ1 LYS   229      99.767  91.980  56.314  1.00  0.00           H  
ATOM   3658  HZ2 LYS   229      99.687  90.342  56.500  1.00  0.00           H  
ATOM   3659  HZ3 LYS   229      98.809  91.077  55.320  1.00  0.00           H  
ATOM   3660  C   LYS   229      96.015  95.198  59.452  1.00  0.00           C  
ATOM   3661  O   LYS   229      96.124  95.854  58.410  1.00  0.00           O  
ATOM   3662  N   LEU   230      95.070  95.464  60.357  1.00  0.00           N  
ATOM   3663  H   LEU   230      95.007  94.933  61.212  1.00  0.00           H  
ATOM   3664  CA  LEU   230      94.130  96.551  60.110  1.00  0.00           C  
ATOM   3665  HA  LEU   230      93.709  96.428  59.112  1.00  0.00           H  
ATOM   3666  CB  LEU   230      92.983  96.526  61.128  1.00  0.00           C  
ATOM   3667  HB2 LEU   230      93.409  96.591  62.130  1.00  0.00           H  
ATOM   3668  HB3 LEU   230      92.380  97.416  60.951  1.00  0.00           H  
ATOM   3669  CG  LEU   230      92.022  95.331  61.074  1.00  0.00           C  
ATOM   3670  HG  LEU   230      92.571  94.417  61.279  1.00  0.00           H  
ATOM   3671  CD1 LEU   230      90.958  95.469  62.147  1.00  0.00           C  
ATOM   3672 HD11 LEU   230      90.287  96.297  61.912  1.00  0.00           H  
ATOM   3673 HD12 LEU   230      90.376  94.550  62.213  1.00  0.00           H  
ATOM   3674 HD13 LEU   230      91.428  95.648  63.112  1.00  0.00           H  
ATOM   3675  CD2 LEU   230      91.390  95.161  59.681  1.00  0.00           C  
ATOM   3676 HD21 LEU   230      90.610  94.400  59.721  1.00  0.00           H  
ATOM   3677 HD22 LEU   230      90.949  96.102  59.348  1.00  0.00           H  
ATOM   3678 HD23 LEU   230      92.142  94.835  58.962  1.00  0.00           H  
ATOM   3679  C   LEU   230      94.822  97.907  60.134  1.00  0.00           C  
ATOM   3680  O   LEU   230      94.415  98.823  59.406  1.00  0.00           O  
ATOM   3681  N   MET   231      95.857  98.067  60.961  1.00  0.00           N  
ATOM   3682  H   MET   231      96.180  97.313  61.547  1.00  0.00           H  
ATOM   3683  CA  MET   231      96.530  99.358  61.007  1.00  0.00           C  
ATOM   3684  HA  MET   231      95.778 100.126  61.198  1.00  0.00           H  
ATOM   3685  CB  MET   231      97.545  99.400  62.159  1.00  0.00           C  
ATOM   3686  HB2 MET   231      97.063  99.039  63.066  1.00  0.00           H  
ATOM   3687  HB3 MET   231      98.370  98.731  61.918  1.00  0.00           H  
ATOM   3688  CG  MET   231      98.073 100.802  62.456  1.00  0.00           C  
ATOM   3689  HG2 MET   231      98.580 101.188  61.572  1.00  0.00           H  
ATOM   3690  HG3 MET   231      97.228 101.455  62.676  1.00  0.00           H  
ATOM   3691  SD  MET   231      99.225 100.869  63.850  1.00  0.00           S  
ATOM   3692  CE  MET   231     100.515  99.794  63.237  1.00  0.00           C  
ATOM   3693  HE1 MET   231     101.382  99.865  63.893  1.00  0.00           H  
ATOM   3694  HE2 MET   231     100.167  98.761  63.227  1.00  0.00           H  
ATOM   3695  HE3 MET   231     100.800 100.099  62.230  1.00  0.00           H  
ATOM   3696  C   MET   231      97.192  99.669  59.669  1.00  0.00           C  
ATOM   3697  O   MET   231      97.167 100.818  59.213  1.00  0.00           O  
ATOM   3698  N   ASN   232      97.765  98.650  59.007  1.00  0.00           N  
ATOM   3699  H   ASN   232      97.793  97.725  59.413  1.00  0.00           H  
ATOM   3700  CA  ASN   232      98.345  98.870  57.684  1.00  0.00           C  
ATOM   3701  HA  ASN   232      99.109  99.645  57.765  1.00  0.00           H  
ATOM   3702  CB  ASN   232      98.997  97.595  57.152  1.00  0.00           C  
ATOM   3703  HB2 ASN   232      98.288  96.769  57.203  1.00  0.00           H  
ATOM   3704  HB3 ASN   232      99.265  97.743  56.104  1.00  0.00           H  
ATOM   3705  CG  ASN   232     100.261  97.232  57.908  1.00  0.00           C  
ATOM   3706  OD1 ASN   232     100.827  98.054  58.625  1.00  0.00           O  
ATOM   3707  ND2 ASN   232     100.713  95.999  57.744  1.00  0.00           N  
ATOM   3708 HD21 ASN   232     100.221  95.360  57.141  1.00  0.00           H  
ATOM   3709 HD22 ASN   232     101.552  95.720  58.229  1.00  0.00           H  
ATOM   3710  C   ASN   232      97.305  99.376  56.689  1.00  0.00           C  
ATOM   3711  O   ASN   232      97.630 100.195  55.821  1.00  0.00           O  
ATOM   3712  N   ALA   233      96.054  98.922  56.810  1.00  0.00           N  
ATOM   3713  H   ALA   233      95.829  98.268  57.547  1.00  0.00           H  
ATOM   3714  CA  ALA   233      94.994  99.315  55.888  1.00  0.00           C  
ATOM   3715  HA  ALA   233      95.429  99.491  54.903  1.00  0.00           H  
ATOM   3716  CB  ALA   233      93.974  98.180  55.738  1.00  0.00           C  
ATOM   3717  HB1 ALA   233      93.217  98.458  55.002  1.00  0.00           H  
ATOM   3718  HB2 ALA   233      94.478  97.274  55.402  1.00  0.00           H  
ATOM   3719  HB3 ALA   233      93.487  97.985  56.694  1.00  0.00           H  
ATOM   3720  C   ALA   233      94.266 100.586  56.313  1.00  0.00           C  
ATOM   3721  O   ALA   233      93.704 101.278  55.457  1.00  0.00           O  
ATOM   3722  N   TYR   234      94.238 100.907  57.609  1.00  0.00           N  
ATOM   3723  H   TYR   234      94.712 100.315  58.275  1.00  0.00           H  
ATOM   3724  CA  TYR   234      93.562 102.103  58.116  1.00  0.00           C  
ATOM   3725  HA  TYR   234      93.287 102.762  57.291  1.00  0.00           H  
ATOM   3726  CB  TYR   234      92.282 101.728  58.859  1.00  0.00           C  
ATOM   3727  HB2 TYR   234      92.529 101.084  59.694  1.00  0.00           H  
ATOM   3728  HB3 TYR   234      91.830 102.627  59.247  1.00  0.00           H  
ATOM   3729  CG  TYR   234      91.252 101.036  58.006  1.00  0.00           C  
ATOM   3730  CD1 TYR   234      90.425 101.771  57.168  1.00  0.00           C  
ATOM   3731  HD1 TYR   234      90.533 102.846  57.117  1.00  0.00           H  
ATOM   3732  CE1 TYR   234      89.484 101.163  56.382  1.00  0.00           C  
ATOM   3733  HE1 TYR   234      88.856 101.757  55.734  1.00  0.00           H  
ATOM   3734  CZ  TYR   234      89.342  99.787  56.423  1.00  0.00           C  
ATOM   3735  OH  TYR   234      88.393  99.207  55.618  1.00  0.00           O  
ATOM   3736  HH  TYR   234      87.886  99.848  55.105  1.00  0.00           H  
ATOM   3737  CE2 TYR   234      90.149  99.015  57.253  1.00  0.00           C  
ATOM   3738  HE2 TYR   234      90.037  97.941  57.284  1.00  0.00           H  
ATOM   3739  CD2 TYR   234      91.099  99.649  58.040  1.00  0.00           C  
ATOM   3740  HD2 TYR   234      91.733  99.055  58.684  1.00  0.00           H  
ATOM   3741  C   TYR   234      94.502 102.882  59.029  1.00  0.00           C  
ATOM   3742  O   TYR   234      94.217 103.065  60.218  1.00  0.00           O  
ATOM   3743  N   PRO   235      95.632 103.375  58.500  1.00  0.00           N  
ATOM   3744  CD  PRO   235      96.078 103.341  57.097  1.00  0.00           C  
ATOM   3745  HD2 PRO   235      95.276 103.602  56.406  1.00  0.00           H  
ATOM   3746  HD3 PRO   235      96.493 102.361  56.864  1.00  0.00           H  
ATOM   3747  CG  PRO   235      97.156 104.371  57.070  1.00  0.00           C  
ATOM   3748  HG2 PRO   235      96.706 105.354  56.920  1.00  0.00           H  
ATOM   3749  HG3 PRO   235      97.879 104.168  56.279  1.00  0.00           H  
ATOM   3750  CB  PRO   235      97.793 104.324  58.423  1.00  0.00           C  
ATOM   3751  HB2 PRO   235      98.249 105.281  58.683  1.00  0.00           H  
ATOM   3752  HB3 PRO   235      98.554 103.542  58.432  1.00  0.00           H  
ATOM   3753  CA  PRO   235      96.669 103.934  59.391  1.00  0.00           C  
ATOM   3754  HA  PRO   235      97.031 103.160  60.068  1.00  0.00           H  
ATOM   3755  C   PRO   235      96.211 105.115  60.227  1.00  0.00           C  
ATOM   3756  O   PRO   235      96.725 105.310  61.335  1.00  0.00           O  
ATOM   3757  N   SER   236      95.253 105.895  59.760  1.00  0.00           N  
ATOM   3758  H   SER   236      94.827 105.709  58.865  1.00  0.00           H  
ATOM   3759  CA  SER   236      94.826 107.057  60.520  1.00  0.00           C  
ATOM   3760  HA  SER   236      95.649 107.415  61.140  1.00  0.00           H  
ATOM   3761  CB  SER   236      94.471 108.203  59.567  1.00  0.00           C  
ATOM   3762  HB2 SER   236      94.441 109.138  60.129  1.00  0.00           H  
ATOM   3763  HB3 SER   236      95.228 108.287  58.787  1.00  0.00           H  
ATOM   3764  OG  SER   236      93.202 107.989  58.986  1.00  0.00           O  
ATOM   3765  HG  SER   236      93.272 108.107  58.035  1.00  0.00           H  
ATOM   3766  C   SER   236      93.650 106.759  61.438  1.00  0.00           C  
ATOM   3767  O   SER   236      93.158 107.665  62.115  1.00  0.00           O  
ATOM   3768  N   TYR   237      93.186 105.516  61.487  1.00  0.00           N  
ATOM   3769  H   TYR   237      93.618 104.789  60.935  1.00  0.00           H  
ATOM   3770  CA  TYR   237      92.028 105.181  62.294  1.00  0.00           C  
ATOM   3771  HA  TYR   237      91.611 106.073  62.761  1.00  0.00           H  
ATOM   3772  CB  TYR   237      90.928 104.583  61.422  1.00  0.00           C  
ATOM   3773  HB2 TYR   237      91.320 103.710  60.916  1.00  0.00           H  
ATOM   3774  HB3 TYR   237      90.127 104.230  62.070  1.00  0.00           H  
ATOM   3775  CG  TYR   237      90.299 105.540  60.445  1.00  0.00           C  
ATOM   3776  CD1 TYR   237      89.558 106.642  60.886  1.00  0.00           C  
ATOM   3777  HD1 TYR   237      89.457 106.833  61.946  1.00  0.00           H  
ATOM   3778  CE1 TYR   237      88.943 107.501  59.981  1.00  0.00           C  
ATOM   3779  HE1 TYR   237      88.374 108.349  60.333  1.00  0.00           H  
ATOM   3780  CZ  TYR   237      89.062 107.244  58.627  1.00  0.00           C  
ATOM   3781  OH  TYR   237      88.470 108.064  57.696  1.00  0.00           O  
ATOM   3782  HH  TYR   237      88.159 108.887  58.081  1.00  0.00           H  
ATOM   3783  CE2 TYR   237      89.785 106.163  58.179  1.00  0.00           C  
ATOM   3784  HE2 TYR   237      89.870 105.973  57.118  1.00  0.00           H  
ATOM   3785  CD2 TYR   237      90.391 105.311  59.079  1.00  0.00           C  
ATOM   3786  HD2 TYR   237      90.956 104.478  58.704  1.00  0.00           H  
ATOM   3787  C   TYR   237      92.309 104.213  63.426  1.00  0.00           C  
ATOM   3788  O   TYR   237      91.421 104.000  64.260  1.00  0.00           O  
ATOM   3789  N   ILE   238      93.506 103.642  63.500  1.00  0.00           N  
ATOM   3790  H   ILE   238      94.212 103.877  62.817  1.00  0.00           H  
ATOM   3791  CA  ILE   238      93.814 102.589  64.456  1.00  0.00           C  
ATOM   3792  HA  ILE   238      93.040 102.531  65.223  1.00  0.00           H  
ATOM   3793  CB  ILE   238      93.893 101.220  63.756  1.00  0.00           C  
ATOM   3794  HB  ILE   238      94.411 101.356  62.804  1.00  0.00           H  
ATOM   3795  CG2 ILE   238      94.685 100.202  64.583  1.00  0.00           C  
ATOM   3796 HG21 ILE   238      94.636  99.223  64.108  1.00  0.00           H  
ATOM   3797 HG22 ILE   238      95.738 100.478  64.643  1.00  0.00           H  
ATOM   3798 HG23 ILE   238      94.270 100.127  65.590  1.00  0.00           H  
ATOM   3799  CG1 ILE   238      92.478 100.699  63.510  1.00  0.00           C  
ATOM   3800 HG12 ILE   238      92.088 100.212  64.405  1.00  0.00           H  
ATOM   3801 HG13 ILE   238      91.817 101.534  63.281  1.00  0.00           H  
ATOM   3802  CD1 ILE   238      92.384  99.780  62.353  1.00  0.00           C  
ATOM   3803 HD11 ILE   238      91.342  99.637  62.067  1.00  0.00           H  
ATOM   3804 HD12 ILE   238      92.953 100.169  61.516  1.00  0.00           H  
ATOM   3805 HD13 ILE   238      92.811  98.825  62.648  1.00  0.00           H  
ATOM   3806  C   ILE   238      95.121 102.929  65.157  1.00  0.00           C  
ATOM   3807  O   ILE   238      96.146 103.134  64.498  1.00  0.00           O  
ATOM   3808  N   SER   239      95.092 102.966  66.489  1.00  0.00           N  
ATOM   3809  H   SER   239      94.212 102.808  66.957  1.00  0.00           H  
ATOM   3810  CA  SER   239      96.282 103.109  67.329  1.00  0.00           C  
ATOM   3811  HA  SER   239      96.914 103.879  66.887  1.00  0.00           H  
ATOM   3812  CB  SER   239      95.899 103.553  68.734  1.00  0.00           C  
ATOM   3813  HB2 SER   239      95.827 104.640  68.771  1.00  0.00           H  
ATOM   3814  HB3 SER   239      94.939 103.114  69.010  1.00  0.00           H  
ATOM   3815  OG  SER   239      96.879 103.095  69.649  1.00  0.00           O  
ATOM   3816  HG  SER   239      96.667 103.452  70.517  1.00  0.00           H  
ATOM   3817  C   SER   239      97.047 101.788  67.424  1.00  0.00           C  
ATOM   3818  O   SER   239      96.435 100.726  67.525  1.00  0.00           O  
ATOM   3819  N   PRO   240      98.384 101.826  67.435  1.00  0.00           N  
ATOM   3820  CD  PRO   240      99.257 103.002  67.279  1.00  0.00           C  
ATOM   3821  HD2 PRO   240      98.974 103.815  67.950  1.00  0.00           H  
ATOM   3822  HD3 PRO   240      99.247 103.330  66.239  1.00  0.00           H  
ATOM   3823  CG  PRO   240     100.615 102.462  67.646  1.00  0.00           C  
ATOM   3824  HG2 PRO   240     100.767 102.589  68.719  1.00  0.00           H  
ATOM   3825  HG3 PRO   240     101.404 102.981  67.101  1.00  0.00           H  
ATOM   3826  CB  PRO   240     100.600 101.014  67.325  1.00  0.00           C  
ATOM   3827  HB2 PRO   240     101.324 100.461  67.924  1.00  0.00           H  
ATOM   3828  HB3 PRO   240     100.822 100.877  66.268  1.00  0.00           H  
ATOM   3829  CA  PRO   240      99.156 100.581  67.608  1.00  0.00           C  
ATOM   3830  HA  PRO   240      98.849  99.844  66.864  1.00  0.00           H  
ATOM   3831  C   PRO   240      99.029  99.969  68.994  1.00  0.00           C  
ATOM   3832  O   PRO   240      99.395  98.796  69.172  1.00  0.00           O  
ATOM   3833  N   ILE   241      98.498 100.701  69.973  1.00  0.00           N  
ATOM   3834  H   ILE   241      98.211 101.650  69.785  1.00  0.00           H  
ATOM   3835  CA  ILE   241      98.354 100.190  71.328  1.00  0.00           C  
ATOM   3836  HA  ILE   241      98.701  99.158  71.375  1.00  0.00           H  
ATOM   3837  CB  ILE   241      99.214 100.998  72.323  1.00  0.00           C  
ATOM   3838  HB  ILE   241      99.146 100.528  73.305  1.00  0.00           H  
ATOM   3839  CG2 ILE   241     100.670 100.999  71.885  1.00  0.00           C  
ATOM   3840 HG21 ILE   241     101.293 101.433  72.666  1.00  0.00           H  
ATOM   3841 HG22 ILE   241     101.004  99.975  71.718  1.00  0.00           H  
ATOM   3842 HG23 ILE   241     100.809 101.570  70.967  1.00  0.00           H  
ATOM   3843  CG1 ILE   241      98.684 102.428  72.396  1.00  0.00           C  
ATOM   3844 HG12 ILE   241      98.990 102.986  71.510  1.00  0.00           H  
ATOM   3845 HG13 ILE   241      97.596 102.449  72.434  1.00  0.00           H  
ATOM   3846  CD1 ILE   241      99.134 103.173  73.603  1.00  0.00           C  
ATOM   3847 HD11 ILE   241      98.686 104.167  73.603  1.00  0.00           H  
ATOM   3848 HD12 ILE   241      98.819 102.646  74.506  1.00  0.00           H  
ATOM   3849 HD13 ILE   241     100.218 103.280  73.604  1.00  0.00           H  
ATOM   3850  C   ILE   241      96.908 100.166  71.796  1.00  0.00           C  
ATOM   3851  O   ILE   241      96.651  99.797  72.951  1.00  0.00           O  
ATOM   3852  N   GLY   242      95.953 100.550  70.945  1.00  0.00           N  
ATOM   3853  H   GLY   242      96.201 100.821  70.003  1.00  0.00           H  
ATOM   3854  CA  GLY   242      94.579 100.713  71.366  1.00  0.00           C  
ATOM   3855  HA2 GLY   242      94.530 100.930  72.435  1.00  0.00           H  
ATOM   3856  HA3 GLY   242      94.169 101.581  70.848  1.00  0.00           H  
ATOM   3857  C   GLY   242      93.683  99.517  71.062  1.00  0.00           C  
ATOM   3858  O   GLY   242      94.078  98.502  70.475  1.00  0.00           O  
ATOM   3859  N   CYS   243      92.434  99.656  71.497  1.00  0.00           N  
ATOM   3860  H   CYS   243      92.152 100.482  72.003  1.00  0.00           H  
ATOM   3861  CA  CYS   243      91.434  98.668  71.153  1.00  0.00           C  
ATOM   3862  HA  CYS   243      91.835  97.667  71.321  1.00  0.00           H  
ATOM   3863  CB  CYS   243      90.197  98.834  72.029  1.00  0.00           C  
ATOM   3864  HB2 CYS   243      89.880  99.868  71.942  1.00  0.00           H  
ATOM   3865  HB3 CYS   243      89.394  98.201  71.664  1.00  0.00           H  
ATOM   3866  SG  CYS   243      90.480  98.500  73.761  1.00  0.00           S  
ATOM   3867  HG  CYS   243      90.821  97.222  73.625  1.00  0.00           H  
ATOM   3868  C   CYS   243      91.053  98.804  69.683  1.00  0.00           C  
ATOM   3869  O   CYS   243      91.283  99.833  69.057  1.00  0.00           O  
ATOM   3870  N   LEU   244      90.453  97.746  69.138  1.00  0.00           N  
ATOM   3871  H   LEU   244      90.287  96.918  69.693  1.00  0.00           H  
ATOM   3872  CA  LEU   244      89.934  97.781  67.778  1.00  0.00           C  
ATOM   3873  HA  LEU   244      90.674  98.265  67.145  1.00  0.00           H  
ATOM   3874  CB  LEU   244      89.723  96.374  67.249  1.00  0.00           C  
ATOM   3875  HB2 LEU   244      89.019  95.871  67.912  1.00  0.00           H  
ATOM   3876  HB3 LEU   244      89.256  96.426  66.263  1.00  0.00           H  
ATOM   3877  CG  LEU   244      90.991  95.532  67.171  1.00  0.00           C  
ATOM   3878  HG  LEU   244      91.526  95.569  68.119  1.00  0.00           H  
ATOM   3879  CD1 LEU   244      90.646  94.058  66.902  1.00  0.00           C  
ATOM   3880 HD11 LEU   244      91.560  93.461  66.887  1.00  0.00           H  
ATOM   3881 HD12 LEU   244      89.998  93.679  67.692  1.00  0.00           H  
ATOM   3882 HD13 LEU   244      90.140  93.960  65.940  1.00  0.00           H  
ATOM   3883  CD2 LEU   244      91.880  96.118  66.090  1.00  0.00           C  
ATOM   3884 HD21 LEU   244      92.586  95.357  65.764  1.00  0.00           H  
ATOM   3885 HD22 LEU   244      91.293  96.443  65.232  1.00  0.00           H  
ATOM   3886 HD23 LEU   244      92.440  96.966  66.485  1.00  0.00           H  
ATOM   3887  C   LEU   244      88.614  98.538  67.749  1.00  0.00           C  
ATOM   3888  O   LEU   244      87.753  98.303  68.604  1.00  0.00           O  
ATOM   3889  N   PRO   245      88.436  99.471  66.821  1.00  0.00           N  
ATOM   3890  CD  PRO   245      89.496 100.097  66.015  1.00  0.00           C  
ATOM   3891  HD2 PRO   245      89.730  99.465  65.158  1.00  0.00           H  
ATOM   3892  HD3 PRO   245      90.389 100.315  66.601  1.00  0.00           H  
ATOM   3893  CG  PRO   245      88.853 101.391  65.555  1.00  0.00           C  
ATOM   3894  HG2 PRO   245      89.222 101.696  64.576  1.00  0.00           H  
ATOM   3895  HG3 PRO   245      89.064 102.170  66.287  1.00  0.00           H  
ATOM   3896  CB  PRO   245      87.365 101.127  65.534  1.00  0.00           C  
ATOM   3897  HB2 PRO   245      87.104 100.657  64.586  1.00  0.00           H  
ATOM   3898  HB3 PRO   245      86.793 102.046  65.668  1.00  0.00           H  
ATOM   3899  CA  PRO   245      87.137 100.154  66.693  1.00  0.00           C  
ATOM   3900  HA  PRO   245      86.927 100.711  67.606  1.00  0.00           H  
ATOM   3901  C   PRO   245      86.032  99.154  66.382  1.00  0.00           C  
ATOM   3902  O   PRO   245      86.164  98.331  65.478  1.00  0.00           O  
ATOM   3903  N   ALA   246      84.924  99.252  67.132  1.00  0.00           N  
ATOM   3904  H   ALA   246      84.872  99.963  67.846  1.00  0.00           H  
ATOM   3905  CA  ALA   246      83.882  98.224  67.114  1.00  0.00           C  
ATOM   3906  HA  ALA   246      84.337  97.275  67.390  1.00  0.00           H  
ATOM   3907  CB  ALA   246      82.776  98.550  68.124  1.00  0.00           C  
ATOM   3908  HB1 ALA   246      82.068  97.723  68.178  1.00  0.00           H  
ATOM   3909  HB2 ALA   246      83.210  98.714  69.111  1.00  0.00           H  
ATOM   3910  HB3 ALA   246      82.246  99.452  67.819  1.00  0.00           H  
ATOM   3911  C   ALA   246      83.252  98.047  65.745  1.00  0.00           C  
ATOM   3912  O   ALA   246      82.787  96.952  65.427  1.00  0.00           O  
ATOM   3913  N   HIE   247      83.203  99.102  64.933  1.00  0.00           N  
ATOM   3914  H   HIE   247      83.601  99.985  65.221  1.00  0.00           H  
ATOM   3915  CA  HIE   247      82.571  99.019  63.624  1.00  0.00           C  
ATOM   3916  HA  HIE   247      81.699  98.369  63.700  1.00  0.00           H  
ATOM   3917  CB  HIE   247      82.070 100.400  63.196  1.00  0.00           C  
ATOM   3918  HB2 HIE   247      81.445 100.293  62.310  1.00  0.00           H  
ATOM   3919  HB3 HIE   247      81.449 100.814  63.991  1.00  0.00           H  
ATOM   3920  CG  HIE   247      83.165 101.378  62.889  1.00  0.00           C  
ATOM   3921  ND1 HIE   247      84.052 101.838  63.845  1.00  0.00           N  
ATOM   3922  CE1 HIE   247      84.911 102.671  63.282  1.00  0.00           C  
ATOM   3923  HE1 HIE   247      85.724 103.172  63.787  1.00  0.00           H  
ATOM   3924  NE2 HIE   247      84.599 102.785  62.003  1.00  0.00           N  
ATOM   3925  HE2 HIE   247      85.089 103.360  61.329  1.00  0.00           H  
ATOM   3926  CD2 HIE   247      83.506 101.996  61.733  1.00  0.00           C  
ATOM   3927  HD2 HIE   247      83.030 101.872  60.778  1.00  0.00           H  
ATOM   3928  C   HIE   247      83.486  98.438  62.546  1.00  0.00           C  
ATOM   3929  O   HIE   247      83.054  98.356  61.392  1.00  0.00           O  
ATOM   3930  N   LEU   248      84.709  98.003  62.884  1.00  0.00           N  
ATOM   3931  H   LEU   248      85.016  98.085  63.844  1.00  0.00           H  
ATOM   3932  CA  LEU   248      85.657  97.446  61.913  1.00  0.00           C  
ATOM   3933  HA  LEU   248      85.255  97.545  60.907  1.00  0.00           H  
ATOM   3934  CB  LEU   248      86.987  98.193  61.972  1.00  0.00           C  
ATOM   3935  HB2 LEU   248      87.408  98.074  62.972  1.00  0.00           H  
ATOM   3936  HB3 LEU   248      87.684  97.743  61.262  1.00  0.00           H  
ATOM   3937  CG  LEU   248      86.933  99.688  61.635  1.00  0.00           C  
ATOM   3938  HG  LEU   248      86.289 100.168  62.372  1.00  0.00           H  
ATOM   3939  CD1 LEU   248      88.324 100.384  61.738  1.00  0.00           C  
ATOM   3940 HD11 LEU   248      88.192 101.415  62.050  1.00  0.00           H  
ATOM   3941 HD12 LEU   248      88.941  99.880  62.482  1.00  0.00           H  
ATOM   3942 HD13 LEU   248      88.834 100.358  60.774  1.00  0.00           H  
ATOM   3943  CD2 LEU   248      86.281  99.885  60.254  1.00  0.00           C  
ATOM   3944 HD21 LEU   248      86.352 100.935  59.972  1.00  0.00           H  
ATOM   3945 HD22 LEU   248      86.793  99.284  59.501  1.00  0.00           H  
ATOM   3946 HD23 LEU   248      85.225  99.627  60.285  1.00  0.00           H  
ATOM   3947  C   LEU   248      85.910  95.952  62.104  1.00  0.00           C  
ATOM   3948  O   LEU   248      87.020  95.467  61.874  1.00  0.00           O  
ATOM   3949  N   LEU   249      84.899  95.181  62.506  1.00  0.00           N  
ATOM   3950  H   LEU   249      83.998  95.589  62.704  1.00  0.00           H  
ATOM   3951  CA  LEU   249      85.148  93.808  62.922  1.00  0.00           C  
ATOM   3952  HA  LEU   249      86.211  93.588  62.894  1.00  0.00           H  
ATOM   3953  CB  LEU   249      84.693  93.613  64.372  1.00  0.00           C  
ATOM   3954  HB2 LEU   249      83.634  93.865  64.440  1.00  0.00           H  
ATOM   3955  HB3 LEU   249      84.811  92.566  64.657  1.00  0.00           H  
ATOM   3956  CG  LEU   249      85.476  94.467  65.377  1.00  0.00           C  
ATOM   3957  HG  LEU   249      85.374  95.517  65.097  1.00  0.00           H  
ATOM   3958  CD1 LEU   249      84.883  94.347  66.803  1.00  0.00           C  
ATOM   3959 HD11 LEU   249      85.402  95.043  67.457  1.00  0.00           H  
ATOM   3960 HD12 LEU   249      83.826  94.612  66.788  1.00  0.00           H  
ATOM   3961 HD13 LEU   249      85.006  93.330  67.178  1.00  0.00           H  
ATOM   3962  CD2 LEU   249      86.973  94.119  65.349  1.00  0.00           C  
ATOM   3963 HD21 LEU   249      87.378  94.100  66.361  1.00  0.00           H  
ATOM   3964 HD22 LEU   249      87.145  93.138  64.902  1.00  0.00           H  
ATOM   3965 HD23 LEU   249      87.513  94.874  64.775  1.00  0.00           H  
ATOM   3966  C   LEU   249      84.510  92.755  62.032  1.00  0.00           C  
ATOM   3967  O   LEU   249      84.653  91.563  62.324  1.00  0.00           O  
ATOM   3968  N   GLY   250      83.820  93.137  60.959  1.00  0.00           N  
ATOM   3969  H   GLY   250      83.729  94.118  60.745  1.00  0.00           H  
ATOM   3970  CA  GLY   250      83.336  92.163  60.000  1.00  0.00           C  
ATOM   3971  HA2 GLY   250      83.478  92.581  59.003  1.00  0.00           H  
ATOM   3972  HA3 GLY   250      83.945  91.261  60.064  1.00  0.00           H  
ATOM   3973  C   GLY   250      81.879  91.766  60.133  1.00  0.00           C  
ATOM   3974  O   GLY   250      81.376  91.039  59.258  1.00  0.00           O  
ATOM   3975  N   ASP   251      81.196  92.190  61.201  1.00  0.00           N  
ATOM   3976  H   ASP   251      81.674  92.717  61.917  1.00  0.00           H  
ATOM   3977  CA  ASP   251      79.738  92.129  61.279  1.00  0.00           C  
ATOM   3978  HA  ASP   251      79.339  92.363  60.291  1.00  0.00           H  
ATOM   3979  CB  ASP   251      79.242  90.707  61.643  1.00  0.00           C  
ATOM   3980  HB2 ASP   251      78.161  90.671  61.499  1.00  0.00           H  
ATOM   3981  HB3 ASP   251      79.681  89.980  60.960  1.00  0.00           H  
ATOM   3982  CG  ASP   251      79.543  90.273  63.100  1.00  0.00           C  
ATOM   3983  OD1 ASP   251      79.705  91.106  64.028  1.00  0.00           O  
ATOM   3984  OD2 ASP   251      79.596  89.037  63.319  1.00  0.00           O  
ATOM   3985  C   ASP   251      79.263  93.231  62.229  1.00  0.00           C  
ATOM   3986  O   ASP   251      80.048  94.071  62.683  1.00  0.00           O  
ATOM   3987  N   MET   252      77.959  93.235  62.520  1.00  0.00           N  
ATOM   3988  H   MET   252      77.353  92.520  62.143  1.00  0.00           H  
ATOM   3989  CA  MET   252      77.352  94.394  63.172  1.00  0.00           C  
ATOM   3990  HA  MET   252      77.652  95.285  62.622  1.00  0.00           H  
ATOM   3991  CB  MET   252      75.813  94.279  63.110  1.00  0.00           C  
ATOM   3992  HB2 MET   252      75.516  94.233  62.061  1.00  0.00           H  
ATOM   3993  HB3 MET   252      75.507  93.348  63.571  1.00  0.00           H  
ATOM   3994  CG  MET   252      75.029  95.424  63.769  1.00  0.00           C  
ATOM   3995  HG2 MET   252      73.963  95.225  63.659  1.00  0.00           H  
ATOM   3996  HG3 MET   252      75.240  95.435  64.837  1.00  0.00           H  
ATOM   3997  SD  MET   252      75.390  97.069  63.079  1.00  0.00           S  
ATOM   3998  CE  MET   252      74.114  97.172  61.803  1.00  0.00           C  
ATOM   3999  HE1 MET   252      74.180  98.140  61.308  1.00  0.00           H  
ATOM   4000  HE2 MET   252      74.269  96.373  61.078  1.00  0.00           H  
ATOM   4001  HE3 MET   252      73.128  97.060  62.255  1.00  0.00           H  
ATOM   4002  C   MET   252      77.829  94.556  64.610  1.00  0.00           C  
ATOM   4003  O   MET   252      77.677  95.640  65.183  1.00  0.00           O  
ATOM   4004  N   TRP   253      78.410  93.507  65.203  1.00  0.00           N  
ATOM   4005  H   TRP   253      78.546  92.649  64.683  1.00  0.00           H  
ATOM   4006  CA  TRP   253      78.771  93.518  66.615  1.00  0.00           C  
ATOM   4007  HA  TRP   253      78.654  94.524  67.015  1.00  0.00           H  
ATOM   4008  CB  TRP   253      77.842  92.582  67.422  1.00  0.00           C  
ATOM   4009  HB2 TRP   253      78.100  91.544  67.209  1.00  0.00           H  
ATOM   4010  HB3 TRP   253      77.982  92.763  68.487  1.00  0.00           H  
ATOM   4011  CG  TRP   253      76.394  92.797  67.088  1.00  0.00           C  
ATOM   4012  CD1 TRP   253      75.533  93.693  67.680  1.00  0.00           C  
ATOM   4013  HD1 TRP   253      75.777  94.337  68.511  1.00  0.00           H  
ATOM   4014  NE1 TRP   253      74.291  93.624  67.067  1.00  0.00           N  
ATOM   4015  HE1 TRP   253      73.491  94.184  67.331  1.00  0.00           H  
ATOM   4016  CE2 TRP   253      74.333  92.676  66.072  1.00  0.00           C  
ATOM   4017  CZ2 TRP   253      73.335  92.251  65.195  1.00  0.00           C  
ATOM   4018  HZ2 TRP   253      72.345  92.683  65.221  1.00  0.00           H  
ATOM   4019  CH2 TRP   253      73.655  91.273  64.291  1.00  0.00           C  
ATOM   4020  HH2 TRP   253      72.903  90.925  63.597  1.00  0.00           H  
ATOM   4021  CZ3 TRP   253      74.941  90.717  64.239  1.00  0.00           C  
ATOM   4022  HZ3 TRP   253      75.162  89.956  63.503  1.00  0.00           H  
ATOM   4023  CE3 TRP   253      75.941  91.138  65.112  1.00  0.00           C  
ATOM   4024  HE3 TRP   253      76.930  90.704  65.066  1.00  0.00           H  
ATOM   4025  CD2 TRP   253      75.639  92.138  66.047  1.00  0.00           C  
ATOM   4026  C   TRP   253      80.212  93.121  66.863  1.00  0.00           C  
ATOM   4027  O   TRP   253      80.687  93.254  67.999  1.00  0.00           O  
ATOM   4028  N   GLY   254      80.929  92.658  65.847  1.00  0.00           N  
ATOM   4029  H   GLY   254      80.528  92.588  64.921  1.00  0.00           H  
ATOM   4030  CA  GLY   254      82.145  91.925  66.126  1.00  0.00           C  
ATOM   4031  HA2 GLY   254      82.639  91.720  65.177  1.00  0.00           H  
ATOM   4032  HA3 GLY   254      82.807  92.523  66.749  1.00  0.00           H  
ATOM   4033  C   GLY   254      81.877  90.602  66.805  1.00  0.00           C  
ATOM   4034  O   GLY   254      82.729  90.121  67.546  1.00  0.00           O  
ATOM   4035  N   ARG   255      80.699  90.001  66.583  1.00  0.00           N  
ATOM   4036  H   ARG   255      80.042  90.399  65.923  1.00  0.00           H  
ATOM   4037  CA  ARG   255      80.424  88.682  67.157  1.00  0.00           C  
ATOM   4038  HA  ARG   255      80.519  88.750  68.240  1.00  0.00           H  
ATOM   4039  CB  ARG   255      79.000  88.234  66.819  1.00  0.00           C  
ATOM   4040  HB2 ARG   255      78.297  88.974  67.206  1.00  0.00           H  
ATOM   4041  HB3 ARG   255      78.875  88.168  65.738  1.00  0.00           H  
ATOM   4042  CG  ARG   255      78.689  86.896  67.435  1.00  0.00           C  
ATOM   4043  HG2 ARG   255      79.342  86.140  66.997  1.00  0.00           H  
ATOM   4044  HG3 ARG   255      78.903  86.945  68.503  1.00  0.00           H  
ATOM   4045  CD  ARG   255      77.257  86.415  67.257  1.00  0.00           C  
ATOM   4046  HD2 ARG   255      76.572  87.122  67.725  1.00  0.00           H  
ATOM   4047  HD3 ARG   255      77.040  86.345  66.190  1.00  0.00           H  
ATOM   4048  NE  ARG   255      77.132  85.111  67.899  1.00  0.00           N  
ATOM   4049  HE  ARG   255      77.798  84.899  68.628  1.00  0.00           H  
ATOM   4050  CZ  ARG   255      76.251  84.177  67.567  1.00  0.00           C  
ATOM   4051  NH1 ARG   255      76.249  83.008  68.211  1.00  0.00           N  
ATOM   4052 HH11 ARG   255      75.569  82.302  67.973  1.00  0.00           H  
ATOM   4053 HH12 ARG   255      76.905  82.838  68.959  1.00  0.00           H  
ATOM   4054  NH2 ARG   255      75.371  84.405  66.606  1.00  0.00           N  
ATOM   4055 HH21 ARG   255      75.403  85.274  66.097  1.00  0.00           H  
ATOM   4056 HH22 ARG   255      74.706  83.690  66.352  1.00  0.00           H  
ATOM   4057  C   ARG   255      81.427  87.647  66.663  1.00  0.00           C  
ATOM   4058  O   ARG   255      81.908  86.810  67.435  1.00  0.00           O  
ATOM   4059  N   PHE   256      81.737  87.684  65.374  1.00  0.00           N  
ATOM   4060  H   PHE   256      81.286  88.372  64.786  1.00  0.00           H  
ATOM   4061  CA  PHE   256      82.757  86.861  64.756  1.00  0.00           C  
ATOM   4062  HA  PHE   256      83.352  86.359  65.520  1.00  0.00           H  
ATOM   4063  CB  PHE   256      82.159  85.789  63.808  1.00  0.00           C  
ATOM   4064  HB2 PHE   256      81.781  86.282  62.910  1.00  0.00           H  
ATOM   4065  HB3 PHE   256      82.959  85.116  63.501  1.00  0.00           H  
ATOM   4066  CG  PHE   256      81.043  84.967  64.416  1.00  0.00           C  
ATOM   4067  CD1 PHE   256      81.326  83.885  65.251  1.00  0.00           C  
ATOM   4068  HD1 PHE   256      82.353  83.641  65.470  1.00  0.00           H  
ATOM   4069  CE1 PHE   256      80.312  83.122  65.813  1.00  0.00           C  
ATOM   4070  HE1 PHE   256      80.555  82.297  66.465  1.00  0.00           H  
ATOM   4071  CZ  PHE   256      78.979  83.416  65.514  1.00  0.00           C  
ATOM   4072  HZ  PHE   256      78.186  82.818  65.936  1.00  0.00           H  
ATOM   4073  CE2 PHE   256      78.685  84.475  64.659  1.00  0.00           C  
ATOM   4074  HE2 PHE   256      77.659  84.696  64.404  1.00  0.00           H  
ATOM   4075  CD2 PHE   256      79.719  85.240  64.106  1.00  0.00           C  
ATOM   4076  HD2 PHE   256      79.478  86.059  63.440  1.00  0.00           H  
ATOM   4077  C   PHE   256      83.658  87.792  63.961  1.00  0.00           C  
ATOM   4078  O   PHE   256      83.196  88.814  63.439  1.00  0.00           O  
ATOM   4079  N   TRP   257      84.947  87.445  63.873  1.00  0.00           N  
ATOM   4080  H   TRP   257      85.282  86.616  64.344  1.00  0.00           H  
ATOM   4081  CA  TRP   257      85.894  88.202  63.063  1.00  0.00           C  
ATOM   4082  HA  TRP   257      85.514  89.209  62.892  1.00  0.00           H  
ATOM   4083  CB  TRP   257      87.231  88.332  63.788  1.00  0.00           C  
ATOM   4084  HB2 TRP   257      87.635  87.359  64.043  1.00  0.00           H  
ATOM   4085  HB3 TRP   257      87.948  88.804  63.119  1.00  0.00           H  
ATOM   4086  CG  TRP   257      87.190  89.186  65.014  1.00  0.00           C  
ATOM   4087  CD1 TRP   257      86.099  89.805  65.554  1.00  0.00           C  
ATOM   4088  HD1 TRP   257      85.093  89.778  65.163  1.00  0.00           H  
ATOM   4089  NE1 TRP   257      86.467  90.505  66.691  1.00  0.00           N  
ATOM   4090  HE1 TRP   257      85.822  91.018  67.274  1.00  0.00           H  
ATOM   4091  CE2 TRP   257      87.813  90.350  66.894  1.00  0.00           C  
ATOM   4092  CZ2 TRP   257      88.639  90.855  67.902  1.00  0.00           C  
ATOM   4093  HZ2 TRP   257      88.243  91.480  68.689  1.00  0.00           H  
ATOM   4094  CH2 TRP   257      89.974  90.522  67.856  1.00  0.00           C  
ATOM   4095  HH2 TRP   257      90.638  90.900  68.621  1.00  0.00           H  
ATOM   4096  CZ3 TRP   257      90.493  89.715  66.847  1.00  0.00           C  
ATOM   4097  HZ3 TRP   257      91.545  89.469  66.852  1.00  0.00           H  
ATOM   4098  CE3 TRP   257      89.675  89.209  65.843  1.00  0.00           C  
ATOM   4099  HE3 TRP   257      90.080  88.579  65.065  1.00  0.00           H  
ATOM   4100  CD2 TRP   257      88.306  89.522  65.863  1.00  0.00           C  
ATOM   4101  C   TRP   257      86.110  87.576  61.687  1.00  0.00           C  
ATOM   4102  O   TRP   257      87.043  87.962  60.975  1.00  0.00           O  
ATOM   4103  N   THR   258      85.263  86.617  61.309  1.00  0.00           N  
ATOM   4104  H   THR   258      84.518  86.341  61.932  1.00  0.00           H  
ATOM   4105  CA  THR   258      85.354  85.931  60.023  1.00  0.00           C  
ATOM   4106  HA  THR   258      86.152  85.191  60.106  1.00  0.00           H  
ATOM   4107  CB  THR   258      84.046  85.202  59.772  1.00  0.00           C  
ATOM   4108  HB  THR   258      83.258  85.915  59.527  1.00  0.00           H  
ATOM   4109  CG2 THR   258      84.222  84.221  58.618  1.00  0.00           C  
ATOM   4110 HG21 THR   258      83.344  83.578  58.553  1.00  0.00           H  
ATOM   4111 HG22 THR   258      84.318  84.759  57.675  1.00  0.00           H  
ATOM   4112 HG23 THR   258      85.104  83.598  58.772  1.00  0.00           H  
ATOM   4113  OG1 THR   258      83.668  84.507  60.968  1.00  0.00           O  
ATOM   4114  HG1 THR   258      84.284  83.780  61.119  1.00  0.00           H  
ATOM   4115  C   THR   258      85.666  86.829  58.825  1.00  0.00           C  
ATOM   4116  O   THR   258      86.490  86.478  57.973  1.00  0.00           O  
ATOM   4117  N   ASN   259      84.984  87.966  58.717  1.00  0.00           N  
ATOM   4118  H   ASN   259      84.315  88.225  59.428  1.00  0.00           H  
ATOM   4119  CA  ASN   259      85.086  88.793  57.518  1.00  0.00           C  
ATOM   4120  HA  ASN   259      85.169  88.138  56.648  1.00  0.00           H  
ATOM   4121  CB  ASN   259      83.814  89.624  57.349  1.00  0.00           C  
ATOM   4122  HB2 ASN   259      83.657  90.211  58.243  1.00  0.00           H  
ATOM   4123  HB3 ASN   259      83.921  90.310  56.508  1.00  0.00           H  
ATOM   4124  CG  ASN   259      82.590  88.745  57.075  1.00  0.00           C  
ATOM   4125  OD1 ASN   259      82.656  87.828  56.279  1.00  0.00           O  
ATOM   4126  ND2 ASN   259      81.495  89.004  57.772  1.00  0.00           N  
ATOM   4127 HD21 ASN   259      81.558  89.548  58.602  1.00  0.00           H  
ATOM   4128 HD22 ASN   259      80.659  88.474  57.579  1.00  0.00           H  
ATOM   4129  C   ASN   259      86.315  89.693  57.499  1.00  0.00           C  
ATOM   4130  O   ASN   259      86.496  90.429  56.524  1.00  0.00           O  
ATOM   4131  N   LEU   260      87.173  89.629  58.519  1.00  0.00           N  
ATOM   4132  H   LEU   260      86.967  89.028  59.305  1.00  0.00           H  
ATOM   4133  CA  LEU   260      88.488  90.256  58.472  1.00  0.00           C  
ATOM   4134  HA  LEU   260      88.409  91.211  57.951  1.00  0.00           H  
ATOM   4135  CB  LEU   260      89.015  90.507  59.888  1.00  0.00           C  
ATOM   4136  HB2 LEU   260      89.233  89.549  60.363  1.00  0.00           H  
ATOM   4137  HB3 LEU   260      89.952  91.059  59.813  1.00  0.00           H  
ATOM   4138  CG  LEU   260      88.067  91.291  60.789  1.00  0.00           C  
ATOM   4139  HG  LEU   260      87.192  90.680  61.007  1.00  0.00           H  
ATOM   4140  CD1 LEU   260      88.709  91.653  62.111  1.00  0.00           C  
ATOM   4141 HD11 LEU   260      89.020  90.749  62.633  1.00  0.00           H  
ATOM   4142 HD12 LEU   260      89.585  92.279  61.939  1.00  0.00           H  
ATOM   4143 HD13 LEU   260      88.001  92.190  62.739  1.00  0.00           H  
ATOM   4144  CD2 LEU   260      87.601  92.533  60.061  1.00  0.00           C  
ATOM   4145 HD21 LEU   260      87.033  93.160  60.742  1.00  0.00           H  
ATOM   4146 HD22 LEU   260      88.453  93.105  59.692  1.00  0.00           H  
ATOM   4147 HD23 LEU   260      86.936  92.283  59.236  1.00  0.00           H  
ATOM   4148  C   LEU   260      89.503  89.428  57.702  1.00  0.00           C  
ATOM   4149  O   LEU   260      90.657  89.860  57.568  1.00  0.00           O  
ATOM   4150  N   TYR   261      89.105  88.264  57.177  1.00  0.00           N  
ATOM   4151  H   TYR   261      88.154  87.948  57.302  1.00  0.00           H  
ATOM   4152  CA  TYR   261      90.088  87.336  56.624  1.00  0.00           C  
ATOM   4153  HA  TYR   261      90.835  87.128  57.391  1.00  0.00           H  
ATOM   4154  CB  TYR   261      89.426  86.013  56.241  1.00  0.00           C  
ATOM   4155  HB2 TYR   261      88.985  85.564  57.132  1.00  0.00           H  
ATOM   4156  HB3 TYR   261      88.618  86.208  55.534  1.00  0.00           H  
ATOM   4157  CG  TYR   261      90.395  85.010  55.627  1.00  0.00           C  
ATOM   4158  CD1 TYR   261      91.276  84.277  56.444  1.00  0.00           C  
ATOM   4159  HD1 TYR   261      91.269  84.436  57.513  1.00  0.00           H  
ATOM   4160  CE1 TYR   261      92.168  83.350  55.900  1.00  0.00           C  
ATOM   4161  HE1 TYR   261      92.838  82.806  56.550  1.00  0.00           H  
ATOM   4162  CZ  TYR   261      92.201  83.139  54.515  1.00  0.00           C  
ATOM   4163  OH  TYR   261      93.088  82.216  54.008  1.00  0.00           O  
ATOM   4164  HH  TYR   261      93.711  81.905  54.667  1.00  0.00           H  
ATOM   4165  CE2 TYR   261      91.349  83.854  53.667  1.00  0.00           C  
ATOM   4166  HE2 TYR   261      91.382  83.699  52.598  1.00  0.00           H  
ATOM   4167  CD2 TYR   261      90.440  84.792  54.237  1.00  0.00           C  
ATOM   4168  HD2 TYR   261      89.783  85.356  53.588  1.00  0.00           H  
ATOM   4169  C   TYR   261      90.810  87.922  55.416  1.00  0.00           C  
ATOM   4170  O   TYR   261      92.020  87.723  55.258  1.00  0.00           O  
ATOM   4171  N   SER   262      90.077  88.593  54.519  1.00  0.00           N  
ATOM   4172  H   SER   262      89.090  88.745  54.666  1.00  0.00           H  
ATOM   4173  CA  SER   262      90.711  89.141  53.318  1.00  0.00           C  
ATOM   4174  HA  SER   262      91.181  88.317  52.779  1.00  0.00           H  
ATOM   4175  CB  SER   262      89.662  89.766  52.399  1.00  0.00           C  
ATOM   4176  HB2 SER   262      90.088  89.890  51.404  1.00  0.00           H  
ATOM   4177  HB3 SER   262      88.796  89.107  52.328  1.00  0.00           H  
ATOM   4178  OG  SER   262      89.252  91.049  52.879  1.00  0.00           O  
ATOM   4179  HG  SER   262      89.920  91.698  52.646  1.00  0.00           H  
ATOM   4180  C   SER   262      91.797  90.165  53.671  1.00  0.00           C  
ATOM   4181  O   SER   262      92.837  90.228  53.003  1.00  0.00           O  
ATOM   4182  N   LEU   263      91.591  90.954  54.732  1.00  0.00           N  
ATOM   4183  H   LEU   263      90.735  90.877  55.262  1.00  0.00           H  
ATOM   4184  CA  LEU   263      92.599  91.926  55.160  1.00  0.00           C  
ATOM   4185  HA  LEU   263      93.155  92.268  54.292  1.00  0.00           H  
ATOM   4186  CB  LEU   263      91.935  93.106  55.876  1.00  0.00           C  
ATOM   4187  HB2 LEU   263      91.242  92.737  56.635  1.00  0.00           H  
ATOM   4188  HB3 LEU   263      92.697  93.704  56.379  1.00  0.00           H  
ATOM   4189  CG  LEU   263      91.188  94.016  54.886  1.00  0.00           C  
ATOM   4190  HG  LEU   263      90.367  93.453  54.439  1.00  0.00           H  
ATOM   4191  CD1 LEU   263      90.578  95.246  55.571  1.00  0.00           C  
ATOM   4192 HD11 LEU   263      90.096  95.884  54.833  1.00  0.00           H  
ATOM   4193 HD12 LEU   263      89.841  94.929  56.310  1.00  0.00           H  
ATOM   4194 HD13 LEU   263      91.362  95.819  56.069  1.00  0.00           H  
ATOM   4195  CD2 LEU   263      92.142  94.421  53.770  1.00  0.00           C  
ATOM   4196 HD21 LEU   263      91.727  95.271  53.228  1.00  0.00           H  
ATOM   4197 HD22 LEU   263      93.112  94.714  54.174  1.00  0.00           H  
ATOM   4198 HD23 LEU   263      92.258  93.620  53.040  1.00  0.00           H  
ATOM   4199  C   LEU   263      93.682  91.350  56.066  1.00  0.00           C  
ATOM   4200  O   LEU   263      94.698  92.024  56.288  1.00  0.00           O  
ATOM   4201  N   THR   264      93.516  90.134  56.593  1.00  0.00           N  
ATOM   4202  H   THR   264      92.676  89.607  56.400  1.00  0.00           H  
ATOM   4203  CA  THR   264      94.481  89.600  57.551  1.00  0.00           C  
ATOM   4204  HA  THR   264      95.289  90.309  57.704  1.00  0.00           H  
ATOM   4205  CB  THR   264      93.818  89.389  58.926  1.00  0.00           C  
ATOM   4206  HB  THR   264      94.577  89.122  59.663  1.00  0.00           H  
ATOM   4207  CG2 THR   264      93.103  90.657  59.387  1.00  0.00           C  
ATOM   4208 HG21 THR   264      92.468  90.419  60.241  1.00  0.00           H  
ATOM   4209 HG22 THR   264      93.836  91.385  59.714  1.00  0.00           H  
ATOM   4210 HG23 THR   264      92.485  91.121  58.625  1.00  0.00           H  
ATOM   4211  OG1 THR   264      92.860  88.320  58.846  1.00  0.00           O  
ATOM   4212  HG1 THR   264      92.112  88.641  58.335  1.00  0.00           H  
ATOM   4213  C   THR   264      95.137  88.302  57.103  1.00  0.00           C  
ATOM   4214  O   THR   264      96.013  87.795  57.818  1.00  0.00           O  
ATOM   4215  N   VAL   265      94.758  87.762  55.949  1.00  0.00           N  
ATOM   4216  H   VAL   265      94.046  88.217  55.395  1.00  0.00           H  
ATOM   4217  CA  VAL   265      95.242  86.462  55.495  1.00  0.00           C  
ATOM   4218  HA  VAL   265      94.823  85.723  56.170  1.00  0.00           H  
ATOM   4219  CB  VAL   265      94.700  86.127  54.092  1.00  0.00           C  
ATOM   4220  HB  VAL   265      93.628  85.952  54.168  1.00  0.00           H  
ATOM   4221  CG1 VAL   265      94.924  87.269  53.134  1.00  0.00           C  
ATOM   4222 HG11 VAL   265      94.063  87.933  53.175  1.00  0.00           H  
ATOM   4223 HG12 VAL   265      95.813  87.854  53.343  1.00  0.00           H  
ATOM   4224 HG13 VAL   265      95.000  86.896  52.112  1.00  0.00           H  
ATOM   4225  CG2 VAL   265      95.328  84.840  53.565  1.00  0.00           C  
ATOM   4226 HG21 VAL   265      94.833  84.543  52.639  1.00  0.00           H  
ATOM   4227 HG22 VAL   265      96.389  84.978  53.360  1.00  0.00           H  
ATOM   4228 HG23 VAL   265      95.204  84.041  54.294  1.00  0.00           H  
ATOM   4229  C   VAL   265      96.766  86.452  55.545  1.00  0.00           C  
ATOM   4230  O   VAL   265      97.411  87.368  55.021  1.00  0.00           O  
ATOM   4231  N   PRO   266      97.378  85.481  56.215  1.00  0.00           N  
ATOM   4232  CD  PRO   266      96.749  84.369  56.952  1.00  0.00           C  
ATOM   4233  HD2 PRO   266      96.450  83.575  56.278  1.00  0.00           H  
ATOM   4234  HD3 PRO   266      95.896  84.705  57.540  1.00  0.00           H  
ATOM   4235  CG  PRO   266      97.836  83.931  57.905  1.00  0.00           C  
ATOM   4236  HG2 PRO   266      97.727  82.873  58.112  1.00  0.00           H  
ATOM   4237  HG3 PRO   266      97.757  84.505  58.829  1.00  0.00           H  
ATOM   4238  CB  PRO   266      99.127  84.263  57.235  1.00  0.00           C  
ATOM   4239  HB2 PRO   266      99.409  83.402  56.636  1.00  0.00           H  
ATOM   4240  HB3 PRO   266      99.919  84.459  57.937  1.00  0.00           H  
ATOM   4241  CA  PRO   266      98.838  85.502  56.372  1.00  0.00           C  
ATOM   4242  HA  PRO   266      99.141  86.400  56.907  1.00  0.00           H  
ATOM   4243  C   PRO   266      99.558  85.420  55.039  1.00  0.00           C  
ATOM   4244  O   PRO   266     100.280  86.342  54.651  1.00  0.00           O  
ATOM   4245  N   PHE   267      99.352  84.319  54.332  1.00  0.00           N  
ATOM   4246  H   PHE   267      98.745  83.602  54.706  1.00  0.00           H  
ATOM   4247  CA  PHE   267     100.038  84.023  53.080  1.00  0.00           C  
ATOM   4248  HA  PHE   267     100.868  84.716  52.933  1.00  0.00           H  
ATOM   4249  CB  PHE   267     100.616  82.634  53.156  1.00  0.00           C  
ATOM   4250  HB2 PHE   267      99.810  81.904  53.247  1.00  0.00           H  
ATOM   4251  HB3 PHE   267     101.147  82.422  52.227  1.00  0.00           H  
ATOM   4252  CG  PHE   267     101.571  82.457  54.305  1.00  0.00           C  
ATOM   4253  CD1 PHE   267     102.847  83.012  54.254  1.00  0.00           C  
ATOM   4254  HD1 PHE   267     103.165  83.550  53.373  1.00  0.00           H  
ATOM   4255  CE1 PHE   267     103.737  82.863  55.324  1.00  0.00           C  
ATOM   4256  HE1 PHE   267     104.728  83.291  55.266  1.00  0.00           H  
ATOM   4257  CZ  PHE   267     103.348  82.146  56.451  1.00  0.00           C  
ATOM   4258  HZ  PHE   267     104.038  82.011  57.272  1.00  0.00           H  
ATOM   4259  CE2 PHE   267     102.076  81.603  56.512  1.00  0.00           C  
ATOM   4260  HE2 PHE   267     101.770  81.055  57.389  1.00  0.00           H  
ATOM   4261  CD2 PHE   267     101.192  81.767  55.445  1.00  0.00           C  
ATOM   4262  HD2 PHE   267     100.204  81.335  55.511  1.00  0.00           H  
ATOM   4263  C   PHE   267      99.043  84.210  51.936  1.00  0.00           C  
ATOM   4264  O   PHE   267      98.403  83.263  51.479  1.00  0.00           O  
ATOM   4265  N   GLY   268      98.938  85.452  51.469  1.00  0.00           N  
ATOM   4266  H   GLY   268      99.528  86.164  51.879  1.00  0.00           H  
ATOM   4267  CA  GLY   268      97.864  85.915  50.610  1.00  0.00           C  
ATOM   4268  HA2 GLY   268      96.916  85.613  51.057  1.00  0.00           H  
ATOM   4269  HA3 GLY   268      97.893  87.004  50.597  1.00  0.00           H  
ATOM   4270  C   GLY   268      97.875  85.430  49.175  1.00  0.00           C  
ATOM   4271  O   GLY   268      96.978  85.815  48.416  1.00  0.00           O  
ATOM   4272  N   GLN   269      98.840  84.610  48.766  1.00  0.00           N  
ATOM   4273  H   GLN   269      99.563  84.319  49.407  1.00  0.00           H  
ATOM   4274  CA  GLN   269      98.839  84.071  47.413  1.00  0.00           C  
ATOM   4275  HA  GLN   269      97.980  84.444  46.855  1.00  0.00           H  
ATOM   4276  CB  GLN   269     100.091  84.531  46.655  1.00  0.00           C  
ATOM   4277  HB2 GLN   269     100.962  83.992  47.030  1.00  0.00           H  
ATOM   4278  HB3 GLN   269      99.956  84.268  45.606  1.00  0.00           H  
ATOM   4279  CG  GLN   269     100.345  86.016  46.796  1.00  0.00           C  
ATOM   4280  HG2 GLN   269      99.396  86.547  46.703  1.00  0.00           H  
ATOM   4281  HG3 GLN   269     100.764  86.226  47.781  1.00  0.00           H  
ATOM   4282  CD  GLN   269     101.268  86.554  45.737  1.00  0.00           C  
ATOM   4283  OE1 GLN   269     102.318  87.122  46.050  1.00  0.00           O  
ATOM   4284  NE2 GLN   269     100.881  86.391  44.467  1.00  0.00           N  
ATOM   4285 HE21 GLN   269     101.470  86.742  43.728  1.00  0.00           H  
ATOM   4286 HE22 GLN   269     100.012  85.925  44.258  1.00  0.00           H  
ATOM   4287  C   GLN   269      98.739  82.557  47.374  1.00  0.00           C  
ATOM   4288  O   GLN   269      98.719  81.980  46.280  1.00  0.00           O  
ATOM   4289  N   LYS   270      98.676  81.905  48.531  1.00  0.00           N  
ATOM   4290  H   LYS   270      98.679  82.418  49.401  1.00  0.00           H  
ATOM   4291  CA  LYS   270      98.501  80.464  48.580  1.00  0.00           C  
ATOM   4292  HA  LYS   270      99.165  80.026  47.839  1.00  0.00           H  
ATOM   4293  CB  LYS   270      98.870  79.928  49.959  1.00  0.00           C  
ATOM   4294  HB2 LYS   270      98.476  80.602  50.720  1.00  0.00           H  
ATOM   4295  HB3 LYS   270      98.392  78.964  50.105  1.00  0.00           H  
ATOM   4296  CG  LYS   270     100.356  79.768  50.171  1.00  0.00           C  
ATOM   4297  HG2 LYS   270     100.885  80.663  49.839  1.00  0.00           H  
ATOM   4298  HG3 LYS   270     100.528  79.641  51.238  1.00  0.00           H  
ATOM   4299  CD  LYS   270     100.882  78.537  49.438  1.00  0.00           C  
ATOM   4300  HD2 LYS   270     100.319  77.657  49.730  1.00  0.00           H  
ATOM   4301  HD3 LYS   270     100.781  78.664  48.361  1.00  0.00           H  
ATOM   4302  CE  LYS   270     102.358  78.302  49.755  1.00  0.00           C  
ATOM   4303  HE2 LYS   270     102.973  79.061  49.269  1.00  0.00           H  
ATOM   4304  HE3 LYS   270     102.495  78.391  50.833  1.00  0.00           H  
ATOM   4305  NZ  LYS   270     102.790  76.941  49.345  1.00  0.00           N  
ATOM   4306  HZ1 LYS   270     103.659  76.699  49.799  1.00  0.00           H  
ATOM   4307  HZ2 LYS   270     102.080  76.282  49.626  1.00  0.00           H  
ATOM   4308  HZ3 LYS   270     102.897  76.894  48.343  1.00  0.00           H  
ATOM   4309  C   LYS   270      97.055  80.101  48.255  1.00  0.00           C  
ATOM   4310  O   LYS   270      96.122  80.751  48.750  1.00  0.00           O  
ATOM   4311  N   PRO   271      96.837  79.062  47.450  1.00  0.00           N  
ATOM   4312  CD  PRO   271      97.848  78.150  46.878  1.00  0.00           C  
ATOM   4313  HD2 PRO   271      98.557  77.809  47.631  1.00  0.00           H  
ATOM   4314  HD3 PRO   271      98.360  78.642  46.050  1.00  0.00           H  
ATOM   4315  CG  PRO   271      97.026  76.991  46.368  1.00  0.00           C  
ATOM   4316  HG2 PRO   271      96.901  76.258  47.166  1.00  0.00           H  
ATOM   4317  HG3 PRO   271      97.490  76.522  45.500  1.00  0.00           H  
ATOM   4318  CB  PRO   271      95.671  77.595  46.021  1.00  0.00           C  
ATOM   4319  HB2 PRO   271      94.877  76.847  46.049  1.00  0.00           H  
ATOM   4320  HB3 PRO   271      95.724  78.047  45.029  1.00  0.00           H  
ATOM   4321  CA  PRO   271      95.464  78.701  47.066  1.00  0.00           C  
ATOM   4322  HA  PRO   271      94.967  79.553  46.599  1.00  0.00           H  
ATOM   4323  C   PRO   271      94.646  78.201  48.253  1.00  0.00           C  
ATOM   4324  O   PRO   271      95.126  77.433  49.092  1.00  0.00           O  
ATOM   4325  N   ASN   272      93.398  78.658  48.317  1.00  0.00           N  
ATOM   4326  H   ASN   272      93.061  79.286  47.602  1.00  0.00           H  
ATOM   4327  CA  ASN   272      92.441  78.162  49.292  1.00  0.00           C  
ATOM   4328  HA  ASN   272      92.973  77.900  50.209  1.00  0.00           H  
ATOM   4329  CB  ASN   272      91.415  79.245  49.627  1.00  0.00           C  
ATOM   4330  HB2 ASN   272      91.897  80.222  49.553  1.00  0.00           H  
ATOM   4331  HB3 ASN   272      90.600  79.230  48.902  1.00  0.00           H  
ATOM   4332  CG  ASN   272      90.844  79.098  51.030  1.00  0.00           C  
ATOM   4333  OD1 ASN   272      90.127  78.131  51.326  1.00  0.00           O  
ATOM   4334  ND2 ASN   272      91.148  80.067  51.903  1.00  0.00           N  
ATOM   4335 HD21 ASN   272      91.763  80.817  51.625  1.00  0.00           H  
ATOM   4336 HD22 ASN   272      90.806  80.000  52.848  1.00  0.00           H  
ATOM   4337  C   ASN   272      91.737  76.924  48.745  1.00  0.00           C  
ATOM   4338  O   ASN   272      91.427  76.853  47.552  1.00  0.00           O  
ATOM   4339  N   ILE   273      91.498  75.945  49.618  1.00  0.00           N  
ATOM   4340  H   ILE   273      91.759  76.055  50.587  1.00  0.00           H  
ATOM   4341  CA  ILE   273      90.751  74.751  49.235  1.00  0.00           C  
ATOM   4342  HA  ILE   273      91.136  74.386  48.280  1.00  0.00           H  
ATOM   4343  CB  ILE   273      90.911  73.636  50.277  1.00  0.00           C  
ATOM   4344  HB  ILE   273      90.622  74.020  51.258  1.00  0.00           H  
ATOM   4345  CG2 ILE   273      90.011  72.475  49.941  1.00  0.00           C  
ATOM   4346 HG21 ILE   273      89.990  71.752  50.754  1.00  0.00           H  
ATOM   4347 HG22 ILE   273      88.972  72.777  49.818  1.00  0.00           H  
ATOM   4348 HG23 ILE   273      90.341  71.987  49.023  1.00  0.00           H  
ATOM   4349  CG1 ILE   273      92.347  73.143  50.344  1.00  0.00           C  
ATOM   4350 HG12 ILE   273      92.672  72.881  49.340  1.00  0.00           H  
ATOM   4351 HG13 ILE   273      92.988  73.939  50.727  1.00  0.00           H  
ATOM   4352  CD1 ILE   273      92.501  71.927  51.224  1.00  0.00           C  
ATOM   4353 HD11 ILE   273      93.566  71.734  51.354  1.00  0.00           H  
ATOM   4354 HD12 ILE   273      92.054  72.116  52.201  1.00  0.00           H  
ATOM   4355 HD13 ILE   273      92.061  71.041  50.776  1.00  0.00           H  
ATOM   4356  C   ILE   273      89.280  75.108  49.069  1.00  0.00           C  
ATOM   4357  O   ILE   273      88.610  75.496  50.033  1.00  0.00           O  
ATOM   4358  N   ASP   274      88.763  74.965  47.850  1.00  0.00           N  
ATOM   4359  H   ASP   274      89.352  74.694  47.076  1.00  0.00           H  
ATOM   4360  CA  ASP   274      87.329  75.088  47.609  1.00  0.00           C  
ATOM   4361  HA  ASP   274      86.783  74.872  48.524  1.00  0.00           H  
ATOM   4362  CB  ASP   274      86.950  76.493  47.157  1.00  0.00           C  
ATOM   4363  HB2 ASP   274      87.216  77.201  47.944  1.00  0.00           H  
ATOM   4364  HB3 ASP   274      87.512  76.755  46.260  1.00  0.00           H  
ATOM   4365  CG  ASP   274      85.458  76.627  46.870  1.00  0.00           C  
ATOM   4366  OD1 ASP   274      84.699  75.655  47.113  1.00  0.00           O  
ATOM   4367  OD2 ASP   274      85.035  77.701  46.397  1.00  0.00           O  
ATOM   4368  C   ASP   274      86.943  74.051  46.560  1.00  0.00           C  
ATOM   4369  O   ASP   274      87.260  74.223  45.377  1.00  0.00           O  
ATOM   4370  N   VAL   275      86.225  73.002  46.981  1.00  0.00           N  
ATOM   4371  H   VAL   275      85.939  72.941  47.948  1.00  0.00           H  
ATOM   4372  CA  VAL   275      85.939  71.878  46.090  1.00  0.00           C  
ATOM   4373  HA  VAL   275      86.756  71.781  45.374  1.00  0.00           H  
ATOM   4374  CB  VAL   275      85.852  70.554  46.872  1.00  0.00           C  
ATOM   4375  HB  VAL   275      85.628  69.812  46.125  1.00  0.00           H  
ATOM   4376  CG1 VAL   275      87.198  70.241  47.532  1.00  0.00           C  
ATOM   4377 HG11 VAL   275      87.154  69.260  48.002  1.00  0.00           H  
ATOM   4378 HG12 VAL   275      87.983  70.226  46.776  1.00  0.00           H  
ATOM   4379 HG13 VAL   275      87.442  70.992  48.284  1.00  0.00           H  
ATOM   4380  CG2 VAL   275      84.712  70.600  47.904  1.00  0.00           C  
ATOM   4381 HG21 VAL   275      84.617  69.624  48.378  1.00  0.00           H  
ATOM   4382 HG22 VAL   275      84.935  71.331  48.677  1.00  0.00           H  
ATOM   4383 HG23 VAL   275      83.762  70.845  47.430  1.00  0.00           H  
ATOM   4384  C   VAL   275      84.668  72.116  45.285  1.00  0.00           C  
ATOM   4385  O   VAL   275      84.190  71.209  44.598  1.00  0.00           O  
ATOM   4386  N   THR   276      84.138  73.338  45.328  1.00  0.00           N  
ATOM   4387  H   THR   276      84.572  74.061  45.886  1.00  0.00           H  
ATOM   4388  CA  THR   276      82.877  73.643  44.653  1.00  0.00           C  
ATOM   4389  HA  THR   276      82.098  73.021  45.095  1.00  0.00           H  
ATOM   4390  CB  THR   276      82.503  75.108  44.866  1.00  0.00           C  
ATOM   4391  HB  THR   276      83.274  75.759  44.451  1.00  0.00           H  
ATOM   4392  CG2 THR   276      81.177  75.416  44.183  1.00  0.00           C  
ATOM   4393 HG21 THR   276      80.702  76.279  44.652  1.00  0.00           H  
ATOM   4394 HG22 THR   276      81.355  75.647  43.132  1.00  0.00           H  
ATOM   4395 HG23 THR   276      80.518  74.556  44.239  1.00  0.00           H  
ATOM   4396  OG1 THR   276      82.398  75.379  46.268  1.00  0.00           O  
ATOM   4397  HG1 THR   276      83.294  75.487  46.619  1.00  0.00           H  
ATOM   4398  C   THR   276      82.940  73.340  43.159  1.00  0.00           C  
ATOM   4399  O   THR   276      82.060  72.657  42.621  1.00  0.00           O  
ATOM   4400  N   ASP   277      83.956  73.868  42.466  1.00  0.00           N  
ATOM   4401  H   ASP   277      84.645  74.447  42.923  1.00  0.00           H  
ATOM   4402  CA  ASP   277      84.095  73.606  41.032  1.00  0.00           C  
ATOM   4403  HA  ASP   277      83.234  74.028  40.512  1.00  0.00           H  
ATOM   4404  CB  ASP   277      85.381  74.244  40.484  1.00  0.00           C  
ATOM   4405  HB2 ASP   277      86.204  74.068  41.180  1.00  0.00           H  
ATOM   4406  HB3 ASP   277      85.635  73.765  39.537  1.00  0.00           H  
ATOM   4407  CG  ASP   277      85.238  75.727  40.211  1.00  0.00           C  
ATOM   4408  OD1 ASP   277      84.099  76.215  40.016  1.00  0.00           O  
ATOM   4409  OD2 ASP   277      86.287  76.418  40.194  1.00  0.00           O  
ATOM   4410  C   ASP   277      84.095  72.108  40.747  1.00  0.00           C  
ATOM   4411  O   ASP   277      83.438  71.641  39.809  1.00  0.00           O  
ATOM   4412  N   ALA   278      84.817  71.341  41.565  1.00  0.00           N  
ATOM   4413  H   ALA   278      85.325  71.758  42.331  1.00  0.00           H  
ATOM   4414  CA  ALA   278      84.910  69.901  41.361  1.00  0.00           C  
ATOM   4415  HA  ALA   278      85.249  69.727  40.341  1.00  0.00           H  
ATOM   4416  CB  ALA   278      85.967  69.318  42.303  1.00  0.00           C  
ATOM   4417  HB1 ALA   278      86.102  68.259  42.087  1.00  0.00           H  
ATOM   4418  HB2 ALA   278      86.919  69.832  42.158  1.00  0.00           H  
ATOM   4419  HB3 ALA   278      85.654  69.428  43.341  1.00  0.00           H  
ATOM   4420  C   ALA   278      83.553  69.216  41.547  1.00  0.00           C  
ATOM   4421  O   ALA   278      83.243  68.248  40.844  1.00  0.00           O  
ATOM   4422  N   MET   279      82.724  69.707  42.482  1.00  0.00           N  
ATOM   4423  H   MET   279      82.996  70.505  43.041  1.00  0.00           H  
ATOM   4424  CA  MET   279      81.374  69.164  42.622  1.00  0.00           C  
ATOM   4425  HA  MET   279      81.445  68.083  42.749  1.00  0.00           H  
ATOM   4426  CB  MET   279      80.676  69.739  43.860  1.00  0.00           C  
ATOM   4427  HB2 MET   279      80.541  70.811  43.711  1.00  0.00           H  
ATOM   4428  HB3 MET   279      79.688  69.294  43.949  1.00  0.00           H  
ATOM   4429  CG  MET   279      81.418  69.540  45.186  1.00  0.00           C  
ATOM   4430  HG2 MET   279      81.332  68.491  45.469  1.00  0.00           H  
ATOM   4431  HG3 MET   279      82.471  69.749  45.061  1.00  0.00           H  
ATOM   4432  SD  MET   279      80.806  70.556  46.564  1.00  0.00           S  
ATOM   4433  CE  MET   279      79.158  69.896  46.817  1.00  0.00           C  
ATOM   4434  HE1 MET   279      78.564  70.051  45.917  1.00  0.00           H  
ATOM   4435  HE2 MET   279      79.219  68.831  47.035  1.00  0.00           H  
ATOM   4436  HE3 MET   279      78.673  70.407  47.645  1.00  0.00           H  
ATOM   4437  C   MET   279      80.549  69.447  41.372  1.00  0.00           C  
ATOM   4438  O   MET   279      79.804  68.582  40.906  1.00  0.00           O  
ATOM   4439  N   VAL   280      80.675  70.654  40.812  1.00  0.00           N  
ATOM   4440  H   VAL   280      81.306  71.338  41.210  1.00  0.00           H  
ATOM   4441  CA  VAL   280      79.954  70.996  39.589  1.00  0.00           C  
ATOM   4442  HA  VAL   280      78.910  70.702  39.707  1.00  0.00           H  
ATOM   4443  CB  VAL   280      79.992  72.521  39.353  1.00  0.00           C  
ATOM   4444  HB  VAL   280      81.032  72.850  39.319  1.00  0.00           H  
ATOM   4445  CG1 VAL   280      79.338  72.896  38.022  1.00  0.00           C  
ATOM   4446 HG11 VAL   280      79.304  73.982  37.923  1.00  0.00           H  
ATOM   4447 HG12 VAL   280      79.919  72.502  37.188  1.00  0.00           H  
ATOM   4448 HG13 VAL   280      78.323  72.502  37.978  1.00  0.00           H  
ATOM   4449  CG2 VAL   280      79.298  73.255  40.504  1.00  0.00           C  
ATOM   4450 HG21 VAL   280      78.251  72.954  40.563  1.00  0.00           H  
ATOM   4451 HG22 VAL   280      79.781  73.039  41.454  1.00  0.00           H  
ATOM   4452 HG23 VAL   280      79.351  74.331  40.335  1.00  0.00           H  
ATOM   4453  C   VAL   280      80.522  70.220  38.407  1.00  0.00           C  
ATOM   4454  O   VAL   280      79.775  69.733  37.552  1.00  0.00           O  
ATOM   4455  N   ASP   281      81.849  70.067  38.361  1.00  0.00           N  
ATOM   4456  H   ASP   281      82.425  70.445  39.091  1.00  0.00           H  
ATOM   4457  CA  ASP   281      82.484  69.272  37.311  1.00  0.00           C  
ATOM   4458  HA  ASP   281      82.268  69.728  36.345  1.00  0.00           H  
ATOM   4459  CB  ASP   281      84.005  69.246  37.515  1.00  0.00           C  
ATOM   4460  HB2 ASP   281      84.240  68.996  38.547  1.00  0.00           H  
ATOM   4461  HB3 ASP   281      84.425  68.465  36.882  1.00  0.00           H  
ATOM   4462  CG  ASP   281      84.684  70.559  37.129  1.00  0.00           C  
ATOM   4463  OD1 ASP   281      84.000  71.465  36.602  1.00  0.00           O  
ATOM   4464  OD2 ASP   281      85.916  70.678  37.350  1.00  0.00           O  
ATOM   4465  C   ASP   281      81.932  67.846  37.280  1.00  0.00           C  
ATOM   4466  O   ASP   281      81.599  67.319  36.212  1.00  0.00           O  
ATOM   4467  N   GLN   282      81.825  67.208  38.445  1.00  0.00           N  
ATOM   4468  H   GLN   282      82.106  67.674  39.296  1.00  0.00           H  
ATOM   4469  CA  GLN   282      81.302  65.851  38.533  1.00  0.00           C  
ATOM   4470  HA  GLN   282      81.616  65.300  37.645  1.00  0.00           H  
ATOM   4471  CB  GLN   282      81.907  65.144  39.750  1.00  0.00           C  
ATOM   4472  HB2 GLN   282      81.567  65.664  40.645  1.00  0.00           H  
ATOM   4473  HB3 GLN   282      81.555  64.111  39.783  1.00  0.00           H  
ATOM   4474  CG  GLN   282      83.429  65.147  39.751  1.00  0.00           C  
ATOM   4475  HG2 GLN   282      83.789  64.537  38.922  1.00  0.00           H  
ATOM   4476  HG3 GLN   282      83.820  66.152  39.605  1.00  0.00           H  
ATOM   4477  CD  GLN   282      83.996  64.598  41.028  1.00  0.00           C  
ATOM   4478  OE1 GLN   282      83.357  63.791  41.700  1.00  0.00           O  
ATOM   4479  NE2 GLN   282      85.201  65.042  41.388  1.00  0.00           N  
ATOM   4480 HE21 GLN   282      85.677  65.726  40.820  1.00  0.00           H  
ATOM   4481 HE22 GLN   282      85.616  64.701  42.241  1.00  0.00           H  
ATOM   4482  C   GLN   282      79.775  65.798  38.587  1.00  0.00           C  
ATOM   4483  O   GLN   282      79.216  64.728  38.844  1.00  0.00           O  
ATOM   4484  N   ALA   283      79.093  66.920  38.350  1.00  0.00           N  
ATOM   4485  H   ALA   283      79.595  67.774  38.145  1.00  0.00           H  
ATOM   4486  CA  ALA   283      77.627  66.957  38.295  1.00  0.00           C  
ATOM   4487  HA  ALA   283      77.337  68.003  38.189  1.00  0.00           H  
ATOM   4488  CB  ALA   283      77.099  66.192  37.077  1.00  0.00           C  
ATOM   4489  HB1 ALA   283      76.026  66.361  36.971  1.00  0.00           H  
ATOM   4490  HB2 ALA   283      77.596  66.553  36.176  1.00  0.00           H  
ATOM   4491  HB3 ALA   283      77.280  65.122  37.179  1.00  0.00           H  
ATOM   4492  C   ALA   283      76.983  66.429  39.579  1.00  0.00           C  
ATOM   4493  O   ALA   283      75.971  65.729  39.542  1.00  0.00           O  
ATOM   4494  N   TRP   284      77.562  66.767  40.729  1.00  0.00           N  
ATOM   4495  H   TRP   284      78.397  67.335  40.728  1.00  0.00           H  
ATOM   4496  CA  TRP   284      76.894  66.502  41.997  1.00  0.00           C  
ATOM   4497  HA  TRP   284      76.674  65.436  42.068  1.00  0.00           H  
ATOM   4498  CB  TRP   284      77.787  66.901  43.175  1.00  0.00           C  
ATOM   4499  HB2 TRP   284      78.195  67.894  42.998  1.00  0.00           H  
ATOM   4500  HB3 TRP   284      77.173  66.951  44.075  1.00  0.00           H  
ATOM   4501  CG  TRP   284      78.896  65.946  43.441  1.00  0.00           C  
ATOM   4502  CD1 TRP   284      79.583  65.213  42.520  1.00  0.00           C  
ATOM   4503  HD1 TRP   284      79.432  65.243  41.451  1.00  0.00           H  
ATOM   4504  NE1 TRP   284      80.523  64.425  43.145  1.00  0.00           N  
ATOM   4505  HE1 TRP   284      81.198  63.852  42.656  1.00  0.00           H  
ATOM   4506  CE2 TRP   284      80.448  64.629  44.496  1.00  0.00           C  
ATOM   4507  CZ2 TRP   284      81.185  64.066  45.528  1.00  0.00           C  
ATOM   4508  HZ2 TRP   284      81.965  63.343  45.331  1.00  0.00           H  
ATOM   4509  CH2 TRP   284      80.901  64.476  46.809  1.00  0.00           C  
ATOM   4510  HH2 TRP   284      81.475  64.068  47.627  1.00  0.00           H  
ATOM   4511  CZ3 TRP   284      79.900  65.416  47.071  1.00  0.00           C  
ATOM   4512  HZ3 TRP   284      79.703  65.714  48.090  1.00  0.00           H  
ATOM   4513  CE3 TRP   284      79.159  65.979  46.038  1.00  0.00           C  
ATOM   4514  HE3 TRP   284      78.387  66.705  46.245  1.00  0.00           H  
ATOM   4515  CD2 TRP   284      79.436  65.587  44.722  1.00  0.00           C  
ATOM   4516  C   TRP   284      75.577  67.271  42.074  1.00  0.00           C  
ATOM   4517  O   TRP   284      75.411  68.331  41.464  1.00  0.00           O  
ATOM   4518  N   ASP   285      74.632  66.726  42.831  1.00  0.00           N  
ATOM   4519  H   ASP   285      74.788  65.831  43.271  1.00  0.00           H  
ATOM   4520  CA  ASP   285      73.410  67.441  43.176  1.00  0.00           C  
ATOM   4521  HA  ASP   285      73.510  68.501  42.944  1.00  0.00           H  
ATOM   4522  CB  ASP   285      72.210  66.905  42.388  1.00  0.00           C  
ATOM   4523  HB2 ASP   285      71.293  67.404  42.703  1.00  0.00           H  
ATOM   4524  HB3 ASP   285      72.366  67.134  41.332  1.00  0.00           H  
ATOM   4525  CG  ASP   285      72.042  65.405  42.531  1.00  0.00           C  
ATOM   4526  OD1 ASP   285      72.767  64.772  43.348  1.00  0.00           O  
ATOM   4527  OD2 ASP   285      71.187  64.856  41.808  1.00  0.00           O  
ATOM   4528  C   ASP   285      73.191  67.330  44.682  1.00  0.00           C  
ATOM   4529  O   ASP   285      74.000  66.734  45.412  1.00  0.00           O  
ATOM   4530  N   ALA   286      72.097  67.928  45.156  1.00  0.00           N  
ATOM   4531  H   ALA   286      71.465  68.412  44.536  1.00  0.00           H  
ATOM   4532  CA  ALA   286      71.793  67.873  46.584  1.00  0.00           C  
ATOM   4533  HA  ALA   286      72.591  68.371  47.135  1.00  0.00           H  
ATOM   4534  CB  ALA   286      70.485  68.599  46.873  1.00  0.00           C  
ATOM   4535  HB1 ALA   286      69.985  68.186  47.753  1.00  0.00           H  
ATOM   4536  HB2 ALA   286      70.707  69.650  47.011  1.00  0.00           H  
ATOM   4537  HB3 ALA   286      69.826  68.504  46.009  1.00  0.00           H  
ATOM   4538  C   ALA   286      71.716  66.435  47.073  1.00  0.00           C  
ATOM   4539  O   ALA   286      72.246  66.102  48.140  1.00  0.00           O  
ATOM   4540  N   GLN   287      71.081  65.564  46.291  1.00  0.00           N  
ATOM   4541  H   GLN   287      70.674  65.867  45.418  1.00  0.00           H  
ATOM   4542  CA  GLN   287      70.983  64.157  46.653  1.00  0.00           C  
ATOM   4543  HA  GLN   287      70.405  64.069  47.574  1.00  0.00           H  
ATOM   4544  CB  GLN   287      70.235  63.422  45.544  1.00  0.00           C  
ATOM   4545  HB2 GLN   287      69.209  63.786  45.468  1.00  0.00           H  
ATOM   4546  HB3 GLN   287      70.714  63.685  44.600  1.00  0.00           H  
ATOM   4547  CG  GLN   287      70.288  61.915  45.637  1.00  0.00           C  
ATOM   4548  HG2 GLN   287      70.118  61.520  44.635  1.00  0.00           H  
ATOM   4549  HG3 GLN   287      71.256  61.534  45.957  1.00  0.00           H  
ATOM   4550  CD  GLN   287      69.199  61.376  46.514  1.00  0.00           C  
ATOM   4551  OE1 GLN   287      68.434  62.141  47.118  1.00  0.00           O  
ATOM   4552  NE2 GLN   287      69.107  60.055  46.591  1.00  0.00           N  
ATOM   4553 HE21 GLN   287      68.352  59.663  47.134  1.00  0.00           H  
ATOM   4554 HE22 GLN   287      69.711  59.465  46.039  1.00  0.00           H  
ATOM   4555  C   GLN   287      72.367  63.547  46.897  1.00  0.00           C  
ATOM   4556  O   GLN   287      72.604  62.881  47.915  1.00  0.00           O  
ATOM   4557  N   ARG   288      73.302  63.774  45.972  1.00  0.00           N  
ATOM   4558  H   ARG   288      73.093  64.321  45.146  1.00  0.00           H  
ATOM   4559  CA  ARG   288      74.646  63.237  46.152  1.00  0.00           C  
ATOM   4560  HA  ARG   288      74.560  62.153  46.234  1.00  0.00           H  
ATOM   4561  CB  ARG   288      75.504  63.563  44.930  1.00  0.00           C  
ATOM   4562  HB2 ARG   288      75.070  63.084  44.051  1.00  0.00           H  
ATOM   4563  HB3 ARG   288      75.493  64.639  44.762  1.00  0.00           H  
ATOM   4564  CG  ARG   288      76.950  63.134  45.066  1.00  0.00           C  
ATOM   4565  HG2 ARG   288      77.468  63.440  44.159  1.00  0.00           H  
ATOM   4566  HG3 ARG   288      77.423  63.643  45.905  1.00  0.00           H  
ATOM   4567  CD  ARG   288      77.072  61.617  45.252  1.00  0.00           C  
ATOM   4568  HD2 ARG   288      76.608  61.327  46.194  1.00  0.00           H  
ATOM   4569  HD3 ARG   288      76.556  61.101  44.441  1.00  0.00           H  
ATOM   4570  NE  ARG   288      78.477  61.200  45.293  1.00  0.00           N  
ATOM   4571  HE  ARG   288      78.857  60.987  46.193  1.00  0.00           H  
ATOM   4572  CZ  ARG   288      79.264  61.140  44.223  1.00  0.00           C  
ATOM   4573  NH1 ARG   288      78.784  61.464  43.030  1.00  0.00           N  
ATOM   4574 HH11 ARG   288      77.827  61.771  42.957  1.00  0.00           H  
ATOM   4575 HH12 ARG   288      79.372  61.449  42.212  1.00  0.00           H  
ATOM   4576  NH2 ARG   288      80.528  60.766  44.343  1.00  0.00           N  
ATOM   4577 HH21 ARG   288      80.891  60.554  45.264  1.00  0.00           H  
ATOM   4578 HH22 ARG   288      81.144  60.782  43.545  1.00  0.00           H  
ATOM   4579  C   ARG   288      75.283  63.764  47.437  1.00  0.00           C  
ATOM   4580  O   ARG   288      75.878  62.990  48.203  1.00  0.00           O  
ATOM   4581  N   ILE   289      75.136  65.072  47.705  1.00  0.00           N  
ATOM   4582  H   ILE   289      74.637  65.665  47.054  1.00  0.00           H  
ATOM   4583  CA  ILE   289      75.685  65.676  48.925  1.00  0.00           C  
ATOM   4584  HA  ILE   289      76.772  65.580  48.894  1.00  0.00           H  
ATOM   4585  CB  ILE   289      75.335  67.174  48.980  1.00  0.00           C  
ATOM   4586  HB  ILE   289      74.269  67.303  48.812  1.00  0.00           H  
ATOM   4587  CG2 ILE   289      75.656  67.771  50.351  1.00  0.00           C  
ATOM   4588 HG21 ILE   289      75.495  68.848  50.362  1.00  0.00           H  
ATOM   4589 HG22 ILE   289      74.997  67.348  51.109  1.00  0.00           H  
ATOM   4590 HG23 ILE   289      76.690  67.555  50.619  1.00  0.00           H  
ATOM   4591  CG1 ILE   289      76.096  67.945  47.892  1.00  0.00           C  
ATOM   4592 HG12 ILE   289      77.169  67.898  48.087  1.00  0.00           H  
ATOM   4593 HG13 ILE   289      75.918  67.474  46.927  1.00  0.00           H  
ATOM   4594  CD1 ILE   289      75.676  69.391  47.776  1.00  0.00           C  
ATOM   4595 HD11 ILE   289      75.830  69.729  46.751  1.00  0.00           H  
ATOM   4596 HD12 ILE   289      74.621  69.502  48.019  1.00  0.00           H  
ATOM   4597 HD13 ILE   289      76.275  70.013  48.444  1.00  0.00           H  
ATOM   4598  C   ILE   289      75.194  64.936  50.171  1.00  0.00           C  
ATOM   4599  O   ILE   289      75.987  64.525  51.036  1.00  0.00           O  
ATOM   4600  N   PHE   290      73.881  64.738  50.280  1.00  0.00           N  
ATOM   4601  H   PHE   290      73.237  65.075  49.578  1.00  0.00           H  
ATOM   4602  CA  PHE   290      73.380  64.056  51.467  1.00  0.00           C  
ATOM   4603  HA  PHE   290      73.871  64.477  52.346  1.00  0.00           H  
ATOM   4604  CB  PHE   290      71.886  64.328  51.624  1.00  0.00           C  
ATOM   4605  HB2 PHE   290      71.385  64.221  50.661  1.00  0.00           H  
ATOM   4606  HB3 PHE   290      71.460  63.585  52.301  1.00  0.00           H  
ATOM   4607  CG  PHE   290      71.613  65.679  52.196  1.00  0.00           C  
ATOM   4608  CD1 PHE   290      71.559  66.792  51.378  1.00  0.00           C  
ATOM   4609  HD1 PHE   290      71.670  66.692  50.317  1.00  0.00           H  
ATOM   4610  CE1 PHE   290      71.342  68.057  51.910  1.00  0.00           C  
ATOM   4611  HE1 PHE   290      71.335  68.894  51.254  1.00  0.00           H  
ATOM   4612  CZ  PHE   290      71.208  68.219  53.272  1.00  0.00           C  
ATOM   4613  HZ  PHE   290      71.074  69.201  53.644  1.00  0.00           H  
ATOM   4614  CE2 PHE   290      71.283  67.118  54.108  1.00  0.00           C  
ATOM   4615  HE2 PHE   290      71.245  67.255  55.167  1.00  0.00           H  
ATOM   4616  CD2 PHE   290      71.500  65.853  53.566  1.00  0.00           C  
ATOM   4617  HD2 PHE   290      71.572  65.002  54.217  1.00  0.00           H  
ATOM   4618  C   PHE   290      73.704  62.566  51.453  1.00  0.00           C  
ATOM   4619  O   PHE   290      73.892  61.974  52.521  1.00  0.00           O  
ATOM   4620  N   LYS   291      73.818  61.950  50.273  1.00  0.00           N  
ATOM   4621  H   LYS   291      73.675  62.456  49.411  1.00  0.00           H  
ATOM   4622  CA  LYS   291      74.281  60.565  50.227  1.00  0.00           C  
ATOM   4623  HA  LYS   291      73.681  59.984  50.921  1.00  0.00           H  
ATOM   4624  CB  LYS   291      74.161  60.006  48.810  1.00  0.00           C  
ATOM   4625  HB2 LYS   291      74.572  60.723  48.101  1.00  0.00           H  
ATOM   4626  HB3 LYS   291      74.763  59.099  48.735  1.00  0.00           H  
ATOM   4627  CG  LYS   291      72.738  59.661  48.394  1.00  0.00           C  
ATOM   4628  HG2 LYS   291      72.086  60.519  48.553  1.00  0.00           H  
ATOM   4629  HG3 LYS   291      72.722  59.404  47.334  1.00  0.00           H  
ATOM   4630  CD  LYS   291      72.210  58.494  49.199  1.00  0.00           C  
ATOM   4631  HD2 LYS   291      72.765  57.593  48.935  1.00  0.00           H  
ATOM   4632  HD3 LYS   291      72.328  58.665  50.265  1.00  0.00           H  
ATOM   4633  CE  LYS   291      70.717  58.257  48.956  1.00  0.00           C  
ATOM   4634  HE2 LYS   291      70.165  59.170  49.186  1.00  0.00           H  
ATOM   4635  HE3 LYS   291      70.563  58.003  47.907  1.00  0.00           H  
ATOM   4636  NZ  LYS   291      70.213  57.137  49.828  1.00  0.00           N  
ATOM   4637  HZ1 LYS   291      70.772  56.308  49.683  1.00  0.00           H  
ATOM   4638  HZ2 LYS   291      70.293  57.410  50.802  1.00  0.00           H  
ATOM   4639  HZ3 LYS   291      69.244  56.942  49.621  1.00  0.00           H  
ATOM   4640  C   LYS   291      75.714  60.450  50.724  1.00  0.00           C  
ATOM   4641  O   LYS   291      76.053  59.494  51.435  1.00  0.00           O  
ATOM   4642  N   GLU   292      76.572  61.417  50.365  1.00  0.00           N  
ATOM   4643  H   GLU   292      76.259  62.194  49.803  1.00  0.00           H  
ATOM   4644  CA  GLU   292      77.940  61.435  50.888  1.00  0.00           C  
ATOM   4645  HA  GLU   292      78.415  60.483  50.648  1.00  0.00           H  
ATOM   4646  CB  GLU   292      78.750  62.552  50.226  1.00  0.00           C  
ATOM   4647  HB2 GLU   292      78.208  63.492  50.314  1.00  0.00           H  
ATOM   4648  HB3 GLU   292      79.690  62.673  50.765  1.00  0.00           H  
ATOM   4649  CG  GLU   292      79.072  62.312  48.758  1.00  0.00           C  
ATOM   4650  HG2 GLU   292      78.161  62.189  48.182  1.00  0.00           H  
ATOM   4651  HG3 GLU   292      79.575  63.194  48.407  1.00  0.00           H  
ATOM   4652  CD  GLU   292      79.965  61.095  48.520  1.00  0.00           C  
ATOM   4653  OE1 GLU   292      80.725  60.698  49.451  1.00  0.00           O  
ATOM   4654  OE2 GLU   292      79.899  60.541  47.390  1.00  0.00           O  
ATOM   4655  C   GLU   292      77.976  61.591  52.411  1.00  0.00           C  
ATOM   4656  O   GLU   292      78.762  60.913  53.088  1.00  0.00           O  
ATOM   4657  N   ALA   293      77.152  62.493  52.970  1.00  0.00           N  
ATOM   4658  H   ALA   293      76.531  63.050  52.400  1.00  0.00           H  
ATOM   4659  CA  ALA   293      77.144  62.674  54.424  1.00  0.00           C  
ATOM   4660  HA  ALA   293      78.159  62.859  54.760  1.00  0.00           H  
ATOM   4661  CB  ALA   293      76.276  63.875  54.806  1.00  0.00           C  
ATOM   4662  HB1 ALA   293      76.291  64.009  55.889  1.00  0.00           H  
ATOM   4663  HB2 ALA   293      76.662  64.778  54.333  1.00  0.00           H  
ATOM   4664  HB3 ALA   293      75.248  63.716  54.479  1.00  0.00           H  
ATOM   4665  C   ALA   293      76.653  61.418  55.133  1.00  0.00           C  
ATOM   4666  O   ALA   293      77.219  61.005  56.159  1.00  0.00           O  
ATOM   4667  N   GLU   294      75.588  60.802  54.605  1.00  0.00           N  
ATOM   4668  H   GLU   294      75.129  61.190  53.793  1.00  0.00           H  
ATOM   4669  CA  GLU   294      75.151  59.502  55.096  1.00  0.00           C  
ATOM   4670  HA  GLU   294      74.817  59.608  56.129  1.00  0.00           H  
ATOM   4671  CB  GLU   294      73.977  59.011  54.253  1.00  0.00           C  
ATOM   4672  HB2 GLU   294      73.141  59.695  54.401  1.00  0.00           H  
ATOM   4673  HB3 GLU   294      74.244  59.039  53.198  1.00  0.00           H  
ATOM   4674  CG  GLU   294      73.498  57.604  54.586  1.00  0.00           C  
ATOM   4675  HG2 GLU   294      74.251  56.878  54.278  1.00  0.00           H  
ATOM   4676  HG3 GLU   294      73.362  57.524  55.666  1.00  0.00           H  
ATOM   4677  CD  GLU   294      72.173  57.275  53.890  1.00  0.00           C  
ATOM   4678  OE1 GLU   294      72.127  57.327  52.636  1.00  0.00           O  
ATOM   4679  OE2 GLU   294      71.175  56.991  54.598  1.00  0.00           O  
ATOM   4680  C   GLU   294      76.301  58.500  55.071  1.00  0.00           C  
ATOM   4681  O   GLU   294      76.569  57.806  56.066  1.00  0.00           O  
ATOM   4682  N   LYS   295      77.010  58.424  53.938  1.00  0.00           N  
ATOM   4683  H   LYS   295      76.780  59.008  53.147  1.00  0.00           H  
ATOM   4684  CA  LYS   295      78.165  57.537  53.865  1.00  0.00           C  
ATOM   4685  HA  LYS   295      77.812  56.516  54.017  1.00  0.00           H  
ATOM   4686  CB  LYS   295      78.808  57.625  52.474  1.00  0.00           C  
ATOM   4687  HB2 LYS   295      77.997  57.698  51.750  1.00  0.00           H  
ATOM   4688  HB3 LYS   295      79.405  58.534  52.402  1.00  0.00           H  
ATOM   4689  CG  LYS   295      79.678  56.429  52.085  1.00  0.00           C  
ATOM   4690  HG2 LYS   295      80.472  56.309  52.823  1.00  0.00           H  
ATOM   4691  HG3 LYS   295      79.063  55.528  52.090  1.00  0.00           H  
ATOM   4692  CD  LYS   295      80.322  56.592  50.689  1.00  0.00           C  
ATOM   4693  HD2 LYS   295      81.019  57.431  50.720  1.00  0.00           H  
ATOM   4694  HD3 LYS   295      80.880  55.687  50.447  1.00  0.00           H  
ATOM   4695  CE  LYS   295      79.279  56.852  49.596  1.00  0.00           C  
ATOM   4696  HE2 LYS   295      78.602  55.996  49.568  1.00  0.00           H  
ATOM   4697  HE3 LYS   295      78.701  57.741  49.849  1.00  0.00           H  
ATOM   4698  NZ  LYS   295      79.876  57.047  48.224  1.00  0.00           N  
ATOM   4699  HZ1 LYS   295      80.601  56.363  48.062  1.00  0.00           H  
ATOM   4700  HZ2 LYS   295      79.159  56.954  47.519  1.00  0.00           H  
ATOM   4701  HZ3 LYS   295      80.273  57.977  48.161  1.00  0.00           H  
ATOM   4702  C   LYS   295      79.166  57.866  54.969  1.00  0.00           C  
ATOM   4703  O   LYS   295      79.694  56.959  55.625  1.00  0.00           O  
ATOM   4704  N   PHE   296      79.393  59.162  55.233  1.00  0.00           N  
ATOM   4705  H   PHE   296      78.924  59.885  54.707  1.00  0.00           H  
ATOM   4706  CA  PHE   296      80.320  59.538  56.301  1.00  0.00           C  
ATOM   4707  HA  PHE   296      81.314  59.172  56.040  1.00  0.00           H  
ATOM   4708  CB  PHE   296      80.404  61.061  56.458  1.00  0.00           C  
ATOM   4709  HB2 PHE   296      80.978  61.461  55.622  1.00  0.00           H  
ATOM   4710  HB3 PHE   296      79.434  61.529  56.411  1.00  0.00           H  
ATOM   4711  CG  PHE   296      81.060  61.492  57.749  1.00  0.00           C  
ATOM   4712  CD1 PHE   296      82.445  61.419  57.903  1.00  0.00           C  
ATOM   4713  HD1 PHE   296      83.048  61.061  57.084  1.00  0.00           H  
ATOM   4714  CE1 PHE   296      83.052  61.807  59.092  1.00  0.00           C  
ATOM   4715  HE1 PHE   296      84.127  61.746  59.190  1.00  0.00           H  
ATOM   4716  CZ  PHE   296      82.286  62.268  60.162  1.00  0.00           C  
ATOM   4717  HZ  PHE   296      82.759  62.568  61.087  1.00  0.00           H  
ATOM   4718  CE2 PHE   296      80.901  62.337  60.030  1.00  0.00           C  
ATOM   4719  HE2 PHE   296      80.294  62.682  60.850  1.00  0.00           H  
ATOM   4720  CD2 PHE   296      80.295  61.946  58.820  1.00  0.00           C  
ATOM   4721  HD2 PHE   296      79.221  62.007  58.724  1.00  0.00           H  
ATOM   4722  C   PHE   296      79.921  58.905  57.626  1.00  0.00           C  
ATOM   4723  O   PHE   296      80.740  58.271  58.294  1.00  0.00           O  
ATOM   4724  N   PHE   297      78.661  59.074  58.030  1.00  0.00           N  
ATOM   4725  H   PHE   297      77.998  59.590  57.468  1.00  0.00           H  
ATOM   4726  CA  PHE   297      78.245  58.545  59.324  1.00  0.00           C  
ATOM   4727  HA  PHE   297      78.963  58.869  60.079  1.00  0.00           H  
ATOM   4728  CB  PHE   297      76.880  59.108  59.701  1.00  0.00           C  
ATOM   4729  HB2 PHE   297      76.169  58.902  58.899  1.00  0.00           H  
ATOM   4730  HB3 PHE   297      76.520  58.593  60.592  1.00  0.00           H  
ATOM   4731  CG  PHE   297      76.912  60.569  59.994  1.00  0.00           C  
ATOM   4732  CD1 PHE   297      77.552  61.039  61.135  1.00  0.00           C  
ATOM   4733  HD1 PHE   297      78.019  60.346  61.817  1.00  0.00           H  
ATOM   4734  CE1 PHE   297      77.616  62.385  61.409  1.00  0.00           C  
ATOM   4735  HE1 PHE   297      78.085  62.719  62.316  1.00  0.00           H  
ATOM   4736  CZ  PHE   297      77.038  63.281  60.551  1.00  0.00           C  
ATOM   4737  HZ  PHE   297      77.109  64.338  60.741  1.00  0.00           H  
ATOM   4738  CE2 PHE   297      76.410  62.830  59.394  1.00  0.00           C  
ATOM   4739  HE2 PHE   297      76.093  63.526  58.651  1.00  0.00           H  
ATOM   4740  CD2 PHE   297      76.347  61.478  59.121  1.00  0.00           C  
ATOM   4741  HD2 PHE   297      75.873  61.136  58.214  1.00  0.00           H  
ATOM   4742  C   PHE   297      78.231  57.020  59.332  1.00  0.00           C  
ATOM   4743  O   PHE   297      78.558  56.399  60.350  1.00  0.00           O  
ATOM   4744  N   VAL   298      77.844  56.391  58.220  1.00  0.00           N  
ATOM   4745  H   VAL   298      77.553  56.906  57.401  1.00  0.00           H  
ATOM   4746  CA  VAL   298      77.875  54.931  58.184  1.00  0.00           C  
ATOM   4747  HA  VAL   298      77.316  54.545  59.031  1.00  0.00           H  
ATOM   4748  CB  VAL   298      77.204  54.419  56.895  1.00  0.00           C  
ATOM   4749  HB  VAL   298      77.635  54.932  56.034  1.00  0.00           H  
ATOM   4750  CG1 VAL   298      77.449  52.921  56.696  1.00  0.00           C  
ATOM   4751 HG11 VAL   298      76.902  52.569  55.821  1.00  0.00           H  
ATOM   4752 HG12 VAL   298      78.506  52.719  56.523  1.00  0.00           H  
ATOM   4753 HG13 VAL   298      77.109  52.368  57.574  1.00  0.00           H  
ATOM   4754  CG2 VAL   298      75.701  54.727  56.938  1.00  0.00           C  
ATOM   4755 HG21 VAL   298      75.495  55.726  56.572  1.00  0.00           H  
ATOM   4756 HG22 VAL   298      75.155  54.027  56.304  1.00  0.00           H  
ATOM   4757 HG23 VAL   298      75.316  54.640  57.953  1.00  0.00           H  
ATOM   4758  C   VAL   298      79.305  54.426  58.342  1.00  0.00           C  
ATOM   4759  O   VAL   298      79.536  53.389  58.977  1.00  0.00           O  
ATOM   4760  N   SER   299      80.297  55.181  57.848  1.00  0.00           N  
ATOM   4761  H   SER   299      80.096  56.044  57.362  1.00  0.00           H  
ATOM   4762  CA  SER   299      81.677  54.702  57.922  1.00  0.00           C  
ATOM   4763  HA  SER   299      81.712  53.715  57.459  1.00  0.00           H  
ATOM   4764  CB  SER   299      82.613  55.616  57.125  1.00  0.00           C  
ATOM   4765  HB2 SER   299      83.544  55.085  56.964  1.00  0.00           H  
ATOM   4766  HB3 SER   299      82.172  55.844  56.154  1.00  0.00           H  
ATOM   4767  OG  SER   299      82.911  56.820  57.812  1.00  0.00           O  
ATOM   4768  HG  SER   299      82.099  57.329  57.915  1.00  0.00           H  
ATOM   4769  C   SER   299      82.179  54.566  59.352  1.00  0.00           C  
ATOM   4770  O   SER   299      83.132  53.818  59.590  1.00  0.00           O  
ATOM   4771  N   VAL   300      81.575  55.264  60.315  1.00  0.00           N  
ATOM   4772  H   VAL   300      80.801  55.873  60.092  1.00  0.00           H  
ATOM   4773  CA  VAL   300      82.027  55.175  61.700  1.00  0.00           C  
ATOM   4774  HA  VAL   300      82.998  54.683  61.738  1.00  0.00           H  
ATOM   4775  CB  VAL   300      82.242  56.575  62.319  1.00  0.00           C  
ATOM   4776  HB  VAL   300      82.715  56.448  63.292  1.00  0.00           H  
ATOM   4777  CG1 VAL   300      83.194  57.415  61.450  1.00  0.00           C  
ATOM   4778 HG11 VAL   300      83.464  58.321  61.989  1.00  0.00           H  
ATOM   4779 HG12 VAL   300      84.098  56.845  61.239  1.00  0.00           H  
ATOM   4780 HG13 VAL   300      82.716  57.695  60.510  1.00  0.00           H  
ATOM   4781  CG2 VAL   300      80.925  57.302  62.550  1.00  0.00           C  
ATOM   4782 HG21 VAL   300      81.122  58.242  63.067  1.00  0.00           H  
ATOM   4783 HG22 VAL   300      80.455  57.532  61.597  1.00  0.00           H  
ATOM   4784 HG23 VAL   300      80.246  56.712  63.164  1.00  0.00           H  
ATOM   4785  C   VAL   300      81.090  54.318  62.551  1.00  0.00           C  
ATOM   4786  O   VAL   300      81.252  54.254  63.774  1.00  0.00           O  
ATOM   4787  N   GLY   301      80.139  53.623  61.930  1.00  0.00           N  
ATOM   4788  H   GLY   301      80.043  53.695  60.926  1.00  0.00           H  
ATOM   4789  CA  GLY   301      79.337  52.629  62.618  1.00  0.00           C  
ATOM   4790  HA2 GLY   301      79.271  51.759  61.964  1.00  0.00           H  
ATOM   4791  HA3 GLY   301      79.835  52.306  63.533  1.00  0.00           H  
ATOM   4792  C   GLY   301      77.919  53.031  62.963  1.00  0.00           C  
ATOM   4793  O   GLY   301      77.240  52.289  63.682  1.00  0.00           O  
ATOM   4794  N   LEU   302      77.459  54.144  62.484  1.00  0.00           N  
ATOM   4795  H   LEU   302      78.058  54.669  61.862  1.00  0.00           H  
ATOM   4796  CA  LEU   302      76.190  54.759  62.807  1.00  0.00           C  
ATOM   4797  HA  LEU   302      75.822  54.351  63.748  1.00  0.00           H  
ATOM   4798  CB  LEU   302      76.358  56.278  62.950  1.00  0.00           C  
ATOM   4799  HB2 LEU   302      76.865  56.624  62.056  1.00  0.00           H  
ATOM   4800  HB3 LEU   302      75.387  56.753  62.921  1.00  0.00           H  
ATOM   4801  CG  LEU   302      77.096  56.821  64.169  1.00  0.00           C  
ATOM   4802  HG  LEU   302      78.058  56.315  64.255  1.00  0.00           H  
ATOM   4803  CD1 LEU   302      77.347  58.313  63.988  1.00  0.00           C  
ATOM   4804 HD11 LEU   302      78.364  58.538  64.306  1.00  0.00           H  
ATOM   4805 HD12 LEU   302      77.244  58.611  62.947  1.00  0.00           H  
ATOM   4806 HD13 LEU   302      76.673  58.898  64.610  1.00  0.00           H  
ATOM   4807  CD2 LEU   302      76.291  56.570  65.417  1.00  0.00           C  
ATOM   4808 HD21 LEU   302      76.802  57.019  66.269  1.00  0.00           H  
ATOM   4809 HD22 LEU   302      75.297  57.008  65.327  1.00  0.00           H  
ATOM   4810 HD23 LEU   302      76.201  55.500  65.600  1.00  0.00           H  
ATOM   4811  C   LEU   302      75.170  54.459  61.716  1.00  0.00           C  
ATOM   4812  O   LEU   302      75.543  54.263  60.554  1.00  0.00           O  
ATOM   4813  N   PRO   303      73.880  54.446  62.053  1.00  0.00           N  
ATOM   4814  CD  PRO   303      73.277  54.924  63.311  1.00  0.00           C  
ATOM   4815  HD2 PRO   303      73.664  55.872  63.662  1.00  0.00           H  
ATOM   4816  HD3 PRO   303      73.415  54.161  64.078  1.00  0.00           H  
ATOM   4817  CG  PRO   303      71.804  55.027  62.953  1.00  0.00           C  
ATOM   4818  HG2 PRO   303      71.595  56.014  62.541  1.00  0.00           H  
ATOM   4819  HG3 PRO   303      71.173  54.853  63.826  1.00  0.00           H  
ATOM   4820  CB  PRO   303      71.563  54.004  61.894  1.00  0.00           C  
ATOM   4821  HB2 PRO   303      70.701  54.259  61.277  1.00  0.00           H  
ATOM   4822  HB3 PRO   303      71.406  53.034  62.366  1.00  0.00           H  
ATOM   4823  CA  PRO   303      72.872  53.964  61.098  1.00  0.00           C  
ATOM   4824  HA  PRO   303      73.091  52.941  60.788  1.00  0.00           H  
ATOM   4825  C   PRO   303      72.792  54.868  59.886  1.00  0.00           C  
ATOM   4826  O   PRO   303      73.194  56.030  59.922  1.00  0.00           O  
ATOM   4827  N   ASN   304      72.280  54.312  58.792  1.00  0.00           N  
ATOM   4828  H   ASN   304      71.971  53.352  58.807  1.00  0.00           H  
ATOM   4829  CA  ASN   304      71.948  55.153  57.656  1.00  0.00           C  
ATOM   4830  HA  ASN   304      72.764  55.852  57.466  1.00  0.00           H  
ATOM   4831  CB  ASN   304      71.766  54.309  56.390  1.00  0.00           C  
ATOM   4832  HB2 ASN   304      71.176  54.827  55.641  1.00  0.00           H  
ATOM   4833  HB3 ASN   304      72.751  54.117  55.964  1.00  0.00           H  
ATOM   4834  CG  ASN   304      71.099  52.972  56.670  1.00  0.00           C  
ATOM   4835  OD1 ASN   304      70.580  52.763  57.765  1.00  0.00           O  
ATOM   4836  ND2 ASN   304      71.113  52.052  55.686  1.00  0.00           N  
ATOM   4837 HD21 ASN   304      71.542  52.271  54.801  1.00  0.00           H  
ATOM   4838  C   ASN   304      70.702  55.974  57.992  1.00  0.00           C  
ATOM   4839  O   ASN   304      70.096  55.836  59.058  1.00  0.00           O  
ATOM   4840  N   MET   305      70.324  56.860  57.086  1.00  0.00           N  
ATOM   4841  H   MET   305      70.870  57.010  56.259  1.00  0.00           H  
ATOM   4842  CA  MET   305      69.084  57.591  57.271  1.00  0.00           C  
ATOM   4843  HA  MET   305      69.042  57.991  58.283  1.00  0.00           H  
ATOM   4844  CB  MET   305      69.012  58.760  56.292  1.00  0.00           C  
ATOM   4845  HB2 MET   305      69.046  58.371  55.279  1.00  0.00           H  
ATOM   4846  HB3 MET   305      68.059  59.263  56.427  1.00  0.00           H  
ATOM   4847  CG  MET   305      70.122  59.794  56.456  1.00  0.00           C  
ATOM   4848  HG2 MET   305      71.099  59.311  56.411  1.00  0.00           H  
ATOM   4849  HG3 MET   305      70.059  60.472  55.605  1.00  0.00           H  
ATOM   4850  SD  MET   305      70.012  60.813  57.961  1.00  0.00           S  
ATOM   4851  CE  MET   305      71.050  59.890  59.108  1.00  0.00           C  
ATOM   4852  HE1 MET   305      71.993  59.630  58.625  1.00  0.00           H  
ATOM   4853  HE2 MET   305      71.249  60.510  59.982  1.00  0.00           H  
ATOM   4854  HE3 MET   305      70.544  58.982  59.430  1.00  0.00           H  
ATOM   4855  C   MET   305      67.892  56.653  57.076  1.00  0.00           C  
ATOM   4856  O   MET   305      67.975  55.657  56.352  1.00  0.00           O  
ATOM   4857  N   THR   306      66.785  56.962  57.755  1.00  0.00           N  
ATOM   4858  H   THR   306      66.759  57.784  58.340  1.00  0.00           H  
ATOM   4859  CA  THR   306      65.552  56.222  57.528  1.00  0.00           C  
ATOM   4860  HA  THR   306      65.757  55.156  57.632  1.00  0.00           H  
ATOM   4861  CB  THR   306      64.478  56.606  58.550  1.00  0.00           C  
ATOM   4862  HB  THR   306      63.629  55.932  58.432  1.00  0.00           H  
ATOM   4863  CG2 THR   306      65.005  56.479  59.983  1.00  0.00           C  
ATOM   4864 HG21 THR   306      64.182  56.624  60.684  1.00  0.00           H  
ATOM   4865 HG22 THR   306      65.426  55.485  60.138  1.00  0.00           H  
ATOM   4866 HG23 THR   306      65.769  57.231  60.185  1.00  0.00           H  
ATOM   4867  OG1 THR   306      64.032  57.953  58.303  1.00  0.00           O  
ATOM   4868  HG1 THR   306      63.430  58.206  59.007  1.00  0.00           H  
ATOM   4869  C   THR   306      65.025  56.489  56.114  1.00  0.00           C  
ATOM   4870  O   THR   306      65.401  57.467  55.453  1.00  0.00           O  
ATOM   4871  N   GLN   307      64.138  55.598  55.650  1.00  0.00           N  
ATOM   4872  H   GLN   307      63.875  54.796  56.202  1.00  0.00           H  
ATOM   4873  CA  GLN   307      63.493  55.806  54.352  1.00  0.00           C  
ATOM   4874  HA  GLN   307      64.266  55.933  53.593  1.00  0.00           H  
ATOM   4875  CB  GLN   307      62.649  54.580  53.975  1.00  0.00           C  
ATOM   4876  HB2 GLN   307      63.305  53.709  53.933  1.00  0.00           H  
ATOM   4877  HB3 GLN   307      61.917  54.414  54.768  1.00  0.00           H  
ATOM   4878  CG  GLN   307      61.905  54.695  52.643  1.00  0.00           C  
ATOM   4879  HG2 GLN   307      61.271  55.580  52.652  1.00  0.00           H  
ATOM   4880  HG3 GLN   307      62.627  54.802  51.832  1.00  0.00           H  
ATOM   4881  CD  GLN   307      61.008  53.486  52.361  1.00  0.00           C  
ATOM   4882  OE1 GLN   307      60.961  52.531  53.145  1.00  0.00           O  
ATOM   4883  NE2 GLN   307      60.292  53.528  51.239  1.00  0.00           N  
ATOM   4884 HE21 GLN   307      60.284  54.375  50.685  1.00  0.00           H  
ATOM   4885 HE22 GLN   307      59.663  52.772  51.019  1.00  0.00           H  
ATOM   4886  C   GLN   307      62.637  57.061  54.376  1.00  0.00           C  
ATOM   4887  O   GLN   307      62.556  57.795  53.381  1.00  0.00           O  
ATOM   4888  N   GLY   308      61.996  57.328  55.514  1.00  0.00           N  
ATOM   4889  H   GLY   308      62.074  56.709  56.306  1.00  0.00           H  
ATOM   4890  CA  GLY   308      61.195  58.530  55.631  1.00  0.00           C  
ATOM   4891  HA2 GLY   308      60.404  58.514  54.880  1.00  0.00           H  
ATOM   4892  HA3 GLY   308      60.734  58.543  56.618  1.00  0.00           H  
ATOM   4893  C   GLY   308      62.020  59.787  55.472  1.00  0.00           C  
ATOM   4894  O   GLY   308      61.564  60.769  54.870  1.00  0.00           O  
ATOM   4895  N   PHE   309      63.245  59.778  56.008  1.00  0.00           N  
ATOM   4896  H   PHE   309      63.593  58.962  56.491  1.00  0.00           H  
ATOM   4897  CA  PHE   309      64.137  60.920  55.812  1.00  0.00           C  
ATOM   4898  HA  PHE   309      63.710  61.786  56.315  1.00  0.00           H  
ATOM   4899  CB  PHE   309      65.514  60.635  56.422  1.00  0.00           C  
ATOM   4900  HB2 PHE   309      65.415  60.561  57.506  1.00  0.00           H  
ATOM   4901  HB3 PHE   309      65.878  59.684  56.061  1.00  0.00           H  
ATOM   4902  CG  PHE   309      66.545  61.667  56.082  1.00  0.00           C  
ATOM   4903  CD1 PHE   309      67.313  61.550  54.936  1.00  0.00           C  
ATOM   4904  HD1 PHE   309      67.184  60.704  54.278  1.00  0.00           H  
ATOM   4905  CE1 PHE   309      68.258  62.502  54.629  1.00  0.00           C  
ATOM   4906  HE1 PHE   309      68.865  62.392  53.741  1.00  0.00           H  
ATOM   4907  CZ  PHE   309      68.435  63.600  55.464  1.00  0.00           C  
ATOM   4908  HZ  PHE   309      69.163  64.358  55.211  1.00  0.00           H  
ATOM   4909  CE2 PHE   309      67.676  63.721  56.602  1.00  0.00           C  
ATOM   4910  HE2 PHE   309      67.819  64.552  57.264  1.00  0.00           H  
ATOM   4911  CD2 PHE   309      66.745  62.768  56.912  1.00  0.00           C  
ATOM   4912  HD2 PHE   309      66.153  62.879  57.811  1.00  0.00           H  
ATOM   4913  C   PHE   309      64.263  61.258  54.328  1.00  0.00           C  
ATOM   4914  O   PHE   309      64.057  62.407  53.922  1.00  0.00           O  
ATOM   4915  N   TRP   310      64.581  60.258  53.495  1.00  0.00           N  
ATOM   4916  H   TRP   310      64.730  59.319  53.837  1.00  0.00           H  
ATOM   4917  CA  TRP   310      64.727  60.539  52.071  1.00  0.00           C  
ATOM   4918  HA  TRP   310      65.398  61.391  51.951  1.00  0.00           H  
ATOM   4919  CB  TRP   310      65.347  59.342  51.345  1.00  0.00           C  
ATOM   4920  HB2 TRP   310      64.722  58.462  51.504  1.00  0.00           H  
ATOM   4921  HB3 TRP   310      65.368  59.550  50.274  1.00  0.00           H  
ATOM   4922  CG  TRP   310      66.752  59.040  51.787  1.00  0.00           C  
ATOM   4923  CD1 TRP   310      67.183  57.968  52.543  1.00  0.00           C  
ATOM   4924  HD1 TRP   310      66.543  57.188  52.930  1.00  0.00           H  
ATOM   4925  NE1 TRP   310      68.543  58.048  52.747  1.00  0.00           N  
ATOM   4926  HE1 TRP   310      69.077  57.400  53.314  1.00  0.00           H  
ATOM   4927  CE2 TRP   310      69.014  59.184  52.136  1.00  0.00           C  
ATOM   4928  CZ2 TRP   310      70.309  59.697  52.073  1.00  0.00           C  
ATOM   4929  HZ2 TRP   310      71.122  59.298  52.636  1.00  0.00           H  
ATOM   4930  CH2 TRP   310      70.489  60.867  51.380  1.00  0.00           C  
ATOM   4931  HH2 TRP   310      71.467  61.308  51.345  1.00  0.00           H  
ATOM   4932  CZ3 TRP   310      69.411  61.533  50.761  1.00  0.00           C  
ATOM   4933  HZ3 TRP   310      69.592  62.452  50.222  1.00  0.00           H  
ATOM   4934  CE3 TRP   310      68.127  61.032  50.832  1.00  0.00           C  
ATOM   4935  HE3 TRP   310      67.306  61.553  50.359  1.00  0.00           H  
ATOM   4936  CD2 TRP   310      67.911  59.834  51.525  1.00  0.00           C  
ATOM   4937  C   TRP   310      63.397  60.914  51.440  1.00  0.00           C
[truncated: 12,950,769 more chars]
